# Supplementary material for: Structural and Functional Analysis of the GRAS Gene Family in Grapevine Indicates a Role of GRAS Proteins in the Control of Development and Stress Responses
Source: Front Plant Sci. 2016 Mar 30;7:353. doi: 10.3389/fpls.2016.00353 (PMC4811876; doi:10.3389/fpls.2016.00353)
Supplement: Supplementary Table 1 — Complete annotation of the grapevine GRAS genes. Alternative Names correspond to previous annotation (8X and 12Xv0). The probesets ID for microarray platform are given for Genechips, Grapegen and Nimblegen. The Nimblegen ID is also the 12Xv1 ID.IEP: evidence code inferred by expression pattern. Positions are given for both the 12X v1 and v2 genome. [file Table1.XLSX]

## Sheet: Sheet1
Locus ID	Alternative Names	chromosome	Definition	Short name	position v2	position v1	Best Arabidopsis homolog	Grapegen probeset	GeneChips probesets	Nimblegen probeset	NCBI locus	PO (IEP)	motif	Length aa	Length nucl
Vitvi12g00665	GSVIVT01030047001,GSVIVP00029142001	v2chr12	putative GRAS PAT1	PAT1	complement(8738265..8739902)	complement(9123172..9124809)		VVTU3803_at		VIT_12s0057g00560	LOC100261403	PO:0025034, leaf;PO:0009047, stem;PO:0025365, stem apex tendril;PO:0009001, fruit;PO:0009087, mesocarp;PO:0009085, exocarp;PO:0009010, seed;PO:0000055, bud;PO:0009049, inflorescence;PO:0009046, flower;PO:0009029, stamen;PO:0009030, carpel;PO:0009032, petal; PO:0025281, pollen;PO:0025244, first order infructescence axis; PO:0009005, root;PO:0007131, seedling development stage;PO:0000037, shoot apex	LHRI VHIID VI LHRII VII PFYRE SAW RVER	546		1
Vitvi19g00619	GSVIVT01037777001,GSVIVP00027205001	v2chr19	putative GRAS PAT2	PAT2	complement(7772106..7773743)	complement(7772106..7773743)		VVTU3574_s_at	1617809_at 1621571_at	VIT_19s0090g01740	LOC100250258	PO:0025034, leaf;PO:0009047, stem;PO:0025365, stem apex tendril;PO:0009001, fruit;PO:0009087, mesocarp;PO:0009085, exocarp;PO:0009010, seed;PO:0000055, bud;PO:0009049, inflorescence;PO:0009046, flower;PO:0009029, stamen;PO:0009030, carpel;PO:0009032, petal; PO:0025281, pollen;PO:0025244, first order infructescence axis; PO:0009005, root;PO:0007131, seedling development stage;PO:0000037, shoot apex	LHRI VHIID VI LHRII VII PFYRE SAW RVER	546		2
Vitvi10g00271	GSVIVT01007007001,GSVIVP00004134001	v2chr10	putative GRAS PAT3	PAT3	complement(2802206..2803843)	complement(29700180..29701817)		VVTU13775_at	1620416_at	VIT_00s0463g00020	LOC100245041	PO:0025034, leaf;PO:0009047, stem;PO:0025365, stem apex tendril;PO:0009001, fruit;PO:0009087, mesocarp;PO:0009085, exocarp;PO:0009010, seed;PO:0000055, bud;PO:0009049, inflorescence;PO:0009046, flower;PO:0009029, stamen;PO:0009030, carpel;PO:0009032, petal; PO:0025281, pollen;PO:0025244, first order infructescence axis; PO:0009005, root;PO:0007131, seedling development stage;PO:0000037, shoot apex	LHRI VHIID VI LHRII VII PFYRE SAW RVER	546		3
Vitvi19g00392	GSVIVT01014570001,GSVIVP00027444001	v2chr19	putative GRAS PAT4	PAT4	complement(5276148..5277899)	complement(5276148..5277899)		VVTU2792_s_at VVTU1286_s_at	1611569_at	VIT_19s0014g04940	LOC100267541	PO:0025034, leaf;PO:0009047, stem;PO:0025365, stem apex tendril;PO:0009001, fruit;PO:0009087, mesocarp;PO:0009085, exocarp;PO:0009010, seed;PO:0000055, bud;PO:0009049, inflorescence;PO:0009046, flower;PO:0009029, stamen;PO:0009030, carpel;PO:0009032, petal; PO:0025281, pollen;PO:0025244, first order infructescence axis; PO:0009005, root;PO:0007131, seedling development stage;PO:0000037, shoot apex	LHRI VHIID VI LHRII VII PFYRE SAW RVER	584		4
Vitvi16g01086	GSVIVP00037702001	v2chr16	putative GRAS PAT6	PAT6	19383904..19385748	17872954..17874798		VVTU27392_s_at	1609074_at	VIT_16s0050g00950	LOC100261057	PO:0025034, leaf;PO:0009047, stem;PO:0025365, stem apex tendril;PO:0009001, fruit;PO:0009087, mesocarp;PO:0009085, exocarp;PO:0009010, seed;PO:0000055, bud;PO:0009049, inflorescence;PO:0009046, flower;PO:0009029, stamen;PO:0009030, carpel;PO:0009032, petal; PO:0025281, pollen;PO:0025244, first order infructescence axis; PO:0009005, root;PO:0007131, seedling development stage;PO:0000037, shoot apex	LHRI VHIID VI LHRII VII PFYRE SAW RVER	615		5
Vitvi04g01696	GSVIVT01026482001,GSVIVP00034801001	v2chr04	putative GRAS PAT7	PAT7	complement(23747087..23748793)	complement(22903147..22904853)		VVTU37476_at		VIT_04s0044g01370	LOC100854518	PO:0009010, seed;PO:0000055, bud;PO:0009049, inflorescence; PO:0025281, pollen; PO:0009005, root;PO:0007131, seedling development stage;PO:0000037, shoot apex	LHRI VHIID VI LHRII VII PFYRE SAW RVER	569		6
Vitvi18g01210	GSVIVT01010007001,GSVIVP00014315001	v2chr18	putative GRAS PAT8	PAT8	13411198..13412895	13411198..13412895			1609662_at	VIT_18s0001g15270	LOC100253954	PO:0025034, leaf;PO:0009047, stem;PO:0025365, stem apex tendril;PO:0009001, fruit;PO:0009087, mesocarp;PO:0009085, exocarp;PO:0009010, seed;PO:0000055, bud;PO:0009049, inflorescence;PO:0009046, flower;PO:0009029, stamen;PO:0009030, carpel;PO:0009032, petal; PO:0025281, pollen;PO:0025244, first order infructescence axis; PO:0009005, root;PO:0007131, seedling development stage;PO:0000037, shoot apex	LHRI VHIID VI LHRII VII PFYRE SAW RVER	566		7
Vitvi07g01612	GSVIVT01000142001,GSVIVP00019642001	v2chr07	putative GRAS SHR5	SHR5	21912240..21913607	15603802..15605169		VVTU11499_at		VIT_07s0129g00340	LOC100252691	PO:0025034, leaf;PO:0009001, fruit;PO:0009087, mesocarp;PO:0009085, exocarp;PO:0000055, bud; PO:0009005, root;PO:0007131, seedling development stage;PO:0000037, shoot apex	LHRI VHIID LHRII PFYRE SAW RVER	456		8
Vitvi12g00571	GSVIVT01030652001,GSVIVP00026092001	v2chr12	putative GRAS SHR4	SHR4	7509331..7510668	7509331..7510668			1609723_at	VIT_12s0059g02770	LOC100248290	PO:0025034, leaf;PO:0009087, mesocarp;PO:0000055, bud;PO:0009049, inflorescence;PO:0009046, flower;PO:0009032, petal;PO:0025244, first order infructescence axis;PO:0007131, seedling development stage;PO:0000037, shoot apex	LHRI VHIID LHRII PFYRE SAW RVER	446		9
Vitvi09g01487	GSVIVT01016753001,GSVIVP00034080001	v2chr09	putative GRAS SHR3	SHR3	complement(910682..912319)	complement(910682..912319)				VIT_09s0002g01190	LOC100261706	PO:0025034, leaf;PO:0009047, stem;PO:0025365, stem apex tendril;PO:0009001, fruit;PO:0009087, mesocarp;PO:0009085, exocarp;PO:0009010, seed;PO:0000055, bud;PO:0009049, inflorescence;PO:0009046, flower;PO:0009029, stamen;PO:0009030, carpel;PO:0009032, petal; PO:0025281, pollen;PO:0025244, first order infructescence axis; PO:0009005, root;PO:0007131, seedling development stage;PO:0000037, shoot apex	LHRI VHIID LHRII PFYRE SAW RVER	546		10
Vitvi05g01554	GSVIVT01004104001,GSVIVP00034603001	v2chr05	putative GRAS SHR2	SHR2	23894334..23895644	14851614..14852921				VIT_00s0226g00070	LOC100854487	PO:0025034, leaf;PO:0009047, stem;PO:0025365, stem apex tendril;PO:0009001, fruit;PO:0009087, mesocarp;PO:0009085, exocarp;PO:0009010, seed;PO:0000055, bud;PO:0009049, inflorescence;PO:0009046, flower;PO:0009030, carpel;PO:0025244, first order infructescence axis; PO:0009005, root;PO:0007131, seedling development stage;PO:0000037, shoot apex	LHRI VHIID LHRII PFYRE SAW RVER	436		11
Vitvi07g02073	GSVIVT01000107001,GSVIVP00007811001	v2chr07	putative GRAS SHR1	SHR1	complement(21633666..21635150)	complement(15325228..15326712)		VVTU23474_at VVTU4407_at	1606591_at 1610388_at	VIT_07s0129g00030	LOC100263197	PO:0025034, leaf;PO:0009047, stem;PO:0025365, stem apex tendril;PO:0009001, fruit;PO:0009087, mesocarp;PO:0009085, exocarp;PO:0009010, seed;PO:0000055, bud;PO:0009049, inflorescence;PO:0009046, flower;PO:0009029, stamen;PO:0009030, carpel; PO:0025281, pollen;PO:0025244, first order infructescence axis; PO:0009005, root;PO:0007131, seedling development stage;PO:0000037, shoot apex	LHRI VHIID LHRII PFYRE SAW RVER	495		12
Vitvi06g00491	GSVIVT01024932001,GSVIVP00024294001	v2chr06	putative GRAS LISCL1	LISCL1	5938487..5940601	5938487..5940601			1612011_s_at 1608709_at 1609760_at 1612489_at	VIT_06s0004g04980	LOC100267399	PO:0025034, leaf;PO:0009047, stem;PO:0025365, stem apex tendril;PO:0009001, fruit;PO:0009087, mesocarp;PO:0009085, exocarp;PO:0009010, seed;PO:0000055, bud;PO:0009049, inflorescence;PO:0009046, flower;PO:0009029, stamen;PO:0009030, carpel;PO:0009032, petal; PO:0025281, pollen;PO:0025244, first order infructescence axis; PO:0009005, root;PO:0007131, seedling development stage;PO:0000037, shoot apex	I II LHRI VHIID LHRII PFYRE SAW RVER	705		13
Vitvi06g00490	GSVIVT01024933001,GSVIVP00024295001	v2chr06	putative GRAS LISCL4	LISCL4	5930838..5932814	5930838..5932814				VIT_06s0004g04970	LOC100257123	PO:0025034, leaf;PO:0009047, stem;PO:0025365, stem apex tendril;PO:0009001, fruit;PO:0009085, exocarp;PO:0009010, seed;PO:0000055, bud;PO:0009049, inflorescence;PO:0009046, flower;PO:0009029, stamen; PO:0025281, pollen;PO:0000037, shoot apex	I II LHRI VHIID LHRII PFYRE SAW RVER	659		14
Vitvi06g00492	GSVIVT01024931001,GSVIVP00024293001	v2chr06	putative GRAS LISCL2	LISCL2	5942791..5944119	join(5942549..5942626,5942725..5944119)				VIT_06s0004g04990	LOC100267399	PO:0025034, leaf;PO:0009001, fruit;PO:0009087, mesocarp;PO:0009085, exocarp	LHRI VHIID LHRII PFYRE SAW RVER	443		15
Vitvi06g01569	GSVIVT01024935001,GSVIVP00024296001	v2chr06	putative GRAS LISCL12	LISCL12	5918887..5921169	5918887..5921169		VVTU5750_at	1620817_at 1619985_at 1615012_s_at 1609171_at 1616776_at 1607345_at	VIT_06s0004g04950	LOC100245086	PO:0025034, leaf;PO:0009047, stem;PO:0025365, stem apex tendril;PO:0009001, fruit;PO:0009087, mesocarp;PO:0009085, exocarp;PO:0009010, seed;PO:0000055, bud;PO:0009049, inflorescence;PO:0009046, flower;PO:0009029, stamen;PO:0009030, carpel;PO:0009032, petal;PO:0025244, first order infructescence axis; PO:0009005, root;PO:0007131, seedling development stage;PO:0000037, shoot apex	I II LHRI VHIID LHRII PFYRE SAW RVER	761		16
Vitvi06g00489	GSVIVT01024934001,GSVIVP00024296001	v2chr06	putative GRAS LISCL3	LISCL3	5925910..5928204	5925910..5928204		VVTU24498_at VVTU4479_at	1620817_at 1619985_at 1615012_s_at 1609171_at 1616776_at 1607345_at	VIT_06s0004g04960	LOC100262198	PO:0025034, leaf;PO:0009047, stem;PO:0025365, stem apex tendril;PO:0009001, fruit;PO:0009087, mesocarp;PO:0009085, exocarp;PO:0009010, seed;PO:0000055, bud;PO:0009049, inflorescence;PO:0009046, flower;PO:0009029, stamen;PO:0009030, carpel;PO:0009032, petal; PO:0025281, pollen;PO:0025244, first order infructescence axis; PO:0009005, root;PO:0007131, seedling development stage;PO:0000037, shoot apex	I II LHRI VHIID LHRII PFYRE SAW RVER	765		17
Vitvi08g01214	GSVIVT01034155001,GSVIVP00021332001	v2chr08	putative GRAS LISCL5	LISCL5	14792851..14795082	14792851..14795079		VVTU9281_at VVTU24414_at VVTU37071_at	1613611_at	VIT_08s0007g00510	LOC100252795	PO:0025034, leaf;PO:0009047, stem;PO:0025365, stem apex tendril;PO:0009001, fruit;PO:0009087, mesocarp;PO:0009085, exocarp;PO:0009010, seed;PO:0000055, bud;PO:0009049, inflorescence;PO:0009046, flower;PO:0009029, stamen;PO:0009030, carpel;PO:0009032, petal; PO:0025281, pollen;PO:0025244, first order infructescence axis; PO:0009005, root;PO:0007131, seedling development stage;PO:0000037, shoot apex	I II LHRI VHIID LHRII PFYRE SAW RVER	744		18
Vitvi13g00312	GSVIVT01016522001,GSVIVP00018465001	v2chr13	putative GRAS LISCL6	LISCL6	3256665..3258887	3155491..3157713				VIT_13s0019g01710	LOC100242700	PO:0025034, leaf;PO:0009047, stem;PO:0009001, fruit;PO:0009087, mesocarp;PO:0009085, exocarp;PO:0009010, seed;PO:0000055, bud;PO:0009049, inflorescence;PO:0009046, flower;PO:0009032, petal;PO:0025244, first order infructescence axis; PO:0009005, root;PO:0007131, seedling development stage;PO:0000037, shoot apex	I II LHRI VHIID LHRII PFYRE SAW RVER	741		19
Vitvi13g00314	GSVIVT01016520001,GSVIVP00018461001	v2chr13	putative GRAS LISCL8	LISCL8	3283478..3285724	3182304..3184550				VIT_13s0019g01810	LOC100241120	PO:0025034, leaf;PO:0009047, stem;PO:0025365, stem apex tendril;PO:0009001, fruit;PO:0009087, mesocarp;PO:0009085, exocarp;PO:0009010, seed;PO:0000055, bud;PO:0009049, inflorescence;PO:0009046, flower;PO:0009029, stamen;PO:0009030, carpel;PO:0009032, petal; PO:0025281, pollen;PO:0025244, first order infructescence axis; PO:0009005, root;PO:0007131, seedling development stage;PO:0000037, shoot apex	I II LHRI VHIID LHRII PFYRE SAW RVER	749		20
Vitvi13g00311	GSVIVT01016523001,GSVIVP00018466001	v2chr13	putative GRAS LISCL9	LISCL9	3251727..3254009	3150553..3152835				VIT_13s0019g01700	LOC100264982	PO:0025034, leaf;PO:0009047, stem;PO:0025365, stem apex tendril;PO:0009001, fruit;PO:0009087, mesocarp;PO:0009085, exocarp;PO:0009010, seed;PO:0000055, bud;PO:0009046, flower; PO:0025281, pollen;PO:0025244, first order infructescence axis; PO:0009005, root;PO:0000037, shoot apex	I II LHRI VHIID LHRII PFYRE SAW RVER	761		21
Vitvi13g01865	GSVIVT01016521001,GSVIVP00018462001	v2chr13	putative GRAS LISCL10	LISCL10	3279518..3281677	3178344..3180503				VIT_13s0019g01790	LOC100263396	PO:0025281, pollen; PO:0009005, root	I II LHRI VHIID LHRII PFYRE SAW RVER	720		22
Vitvi13g01864	GSVIVT01016522001,GSVIVP00018463001	v2chr13	putative GRAS LISCL11	LISCL11	join(3274050..3274663,3274680..3276222)	3172876..3173526				VIT_13s0019g01780		PO:0025034, leaf;PO:0009001, fruit;PO:0009087, mesocarp;PO:0009085, exocarp;PO:0000055, bud; PO:0025281, pollen; PO:0009005, root;PO:0007131, seedling development stage	I II LHRI VHIID LHRII PFYRE SAW RVER	719		23
Vitvi13g00313	GSVIVT01016522001,GSVIVP00018464001	v2chr13	putative GRAS LISCL7	LISCL7	join(3270544..3270684,3270692..3271508,3271694..3271929,3271938..3272162)	3169370..3170988				VIT_13s0019g01740	LOC100252951		II LHRI VHIID LHRII PFYRE SAW RVER	473		24
Vitvi01g00446	GSVIVT01011710001,GSVIVP00030538001	v2chr01	putative GRAS RGA5	RGA5	complement(4895406..4897178)	complement(4895406..4897178)		VVTU7623_at	1606777_s_at 1621507_s_at 1614102_at	VIT_01s0011g05260	LOC100232937	PO:0025034, leaf; PO:0009047, stem; PO:0025365, stem apex tendril; PO:0009001, fruit; PO:0009087, mesocarp; PO:0009085, exocarp; PO:0009010, seed; PO:0000055, bud; PO:0009049, inflorescence; PO:0009046, flower; PO:0009029, stamen; PO:0009030, carpel; PO:0009032, petal; PO:0025281, pollen; PO:0025244, first order infructescence axis; PO:0009005, root; PO:0007131, seedling development stage; PO:000…	III IV LHRI NLS VHIID IX LHRII PFYRE SAW RVER	591		25
Vitvi14g00841	GSVIVT01030735001 GSVIVT01030736001,GSVIVP00032990001	v2chr14	putative GRAS RGA4	RGA4	14807005..14808846	14807005..14808846		VVTU15900_at VVTU14906_at		VIT_14s0006g00640	LOC100253268	PO:0025034, leaf;PO:0009047, stem;PO:0025365, stem apex tendril;PO:0009001, fruit;PO:0009087, mesocarp;PO:0009085, exocarp;PO:0009010, seed;PO:0000055, bud;PO:0009049, inflorescence;PO:0009046, flower;PO:0009029, stamen;PO:0009030, carpel;PO:0009032, petal; PO:0025281, pollen;PO:0025244, first order infructescence axis; PO:0009005, root;PO:0007131, seedling development stage;PO:0000037, shoot apex	III IV LHRI NLS VHIID IX LHRII PFYRE SAW RVER	614		26
Vitvi11g00409	GSVIVT01015465001,TC52322 TC57957	v2chr11	putative GRAS RGA3	RGA3	complement(3959545..3961143)	complement(3959545..3961143)		VVTU2404_at	1621228_at	VIT_11s0016g04630	LOC100249084	PO:0025034, leaf;PO:0009047, stem;PO:0025365, stem apex tendril;PO:0009001, fruit;PO:0009087, mesocarp;PO:0009085, exocarp;PO:0009010, seed;PO:0000055, bud;PO:0009049, inflorescence;PO:0009046, flower;PO:0009029, stamen;PO:0009030, carpel;PO:0009032, petal; PO:0025281, pollen;PO:0025244, first order infructescence axis; PO:0009005, root;PO:0007131, seedling development stage;PO:0000037, shoot apex	III IV LHRI NLS VHIID IX LHRII PFYRE SAW RVER	533		27
Vitvi01g01509	GSVIVT01010305001,GSVIVP00035115001	v2chr01	putative GRAS GRASV1b	GRASVb	20426662..20428254	19230763..19232355				VIT_01s0010g02270	LOC100256348	PO:0025034, leaf;PO:0009001, fruit;PO:0009087, mesocarp;PO:0009085, exocarp;PO:0009010, seed;PO:0009046, flower	LHRI VHIID LHRII PFYRE SAW RVER	531		28
Vitvi17g01040	GSVIVT01007532001,GSVIVP00010476001	v2chr17	putative GRAS GRASV1d	GRASVd	complement(12688373..12689932)	complement(12556745..12558304)				VIT_17s0000g10300	LOC100263271		LHRI VHIID LHRII PFYRE SAW RVER	520		29
Vitvi19g01706	GSVIVP00002066001	v2chr19	putative GRAS GRASV1a	GRASVa	23595896..23597488	22922082..22923674				VIT_19s0085g00540	LOC100262121	PO:0025034, leaf;PO:0009001, fruit;PO:0000055, bud;PO:0009046, flower; PO:0009005, root	LHRI VHIID LHRII PFYRE SAW RVER	531		30
Vitvi14g01510	GSVIVT01033046001,GSVIVP00037899001	v2chr14	putative GRAS GRASV1c	GRASVc	complement(join(25316395..25317516,25317604..25318488))	complement(25316395..25318488)				VIT_14s0068g01610	LOC100263422	PO:0009001, fruit	LHRI VHIID LHRII PFYRE SAW RVER	669		31
Vitvi07g00627	GSVIVP00028562001	v2chr07	putative GRAS SCR3	SCR3	6996793..6998256	6614817..6616280				VIT_07s0005g03700	LOC100263529	PO:0025034, leaf;PO:0009047, stem;PO:0009001, fruit;PO:0009087, mesocarp;PO:0009085, exocarp;PO:0000055, bud;PO:0009049, inflorescence; PO:0025281, pollen; PO:0009005, root	V LHRI VHIID LHRII PFYRE SAW	488		32
Vitvi03g01226	GSVIVP00013690001	v2chr03	putative GRAS SCR2	SCR2	19152243..19153571	17798581..17799906		VVTU21462_at		VIT_03s0017g01660	LOC100854772	PO:0025034, leaf;PO:0009047, stem;PO:0025365, stem apex tendril;PO:0009001, fruit;PO:0009087, mesocarp;PO:0009085, exocarp;PO:0009010, seed;PO:0000055, bud;PO:0009049, inflorescence;PO:0009046, flower;PO:0009029, stamen;PO:0009030, carpel;PO:0009032, petal;PO:0025244, first order infructescence axis; PO:0009005, root;PO:0007131, seedling development stage;PO:0000037, shoot apex	V LHRI VHIID LHRII PFYRE SAW	443		33
Vitvi08g00007	GSVIVT01029824001,GSVIVP00033608001	v2chr08	putative GRAS SCR1	SCR1	complement(join(115793..116261,116647..117596))	complement(join(115793..116261,116647..118526))				VIT_08s0056g00050	LOC100265598	PO:0025034, leaf;PO:0009047, stem;PO:0025365, stem apex tendril;PO:0009001, fruit;PO:0009087, mesocarp;PO:0009010, seed;PO:0000055, bud;PO:0009049, inflorescence;PO:0009046, flower;PO:0009030, carpel;PO:0025244, first order infructescence axis; PO:0009005, root;PO:0007131, seedling development stage;PO:0000037, shoot apex	V LHRI VHIID LHRII PFYRE SAW	473		34
Vitvi06g01133	GSVIVT01037375001,GSVIVP00017289001	v2chr06	putative GRAS SCL3a	SCL3a	15915179..15916597	14790169..14791587				VIT_06s0009g02390	LOC100253019	PO:0025034, leaf;PO:0009047, stem;PO:0025365, stem apex tendril;PO:0009001, fruit;PO:0009087, mesocarp;PO:0009085, exocarp;PO:0009010, seed;PO:0000055, bud;PO:0009049, inflorescence;PO:0009046, flower;PO:0009029, stamen;PO:0009030, carpel;PO:0025244, first order infructescence axis; PO:0009005, root;PO:0000037, shoot apex	LHRI VHIID LHRII PFYRE SAW	473		35
Vitvi02g00974	GSVIVT01022613001,GSVIVP00038715001	v2chr02	putative GRAS SCL3b	SCL3b	13518884..13519177	13406885..13407178				VIT_02s0033g00050		PO:0009001, fruit;PO:0009087, mesocarp;PO:0009085, exocarp;PO:0009010, seed;PO:0000055, bud;PO:0009029, stamen	LHRI VHIID LHRII	98		36
Vitvi13g01556	GSVIVT01000847001,GSVIVP00028614001	v2chr13	putative GRAS SCL3c	SCL3c	complement(24957576..24959012)	complement(2870471..2871907)				VIT_13s0019g01220	LOC100258442	PO:0025034, leaf;PO:0009047, stem;PO:0025365, stem apex tendril;PO:0009001, fruit;PO:0009087, mesocarp;PO:0009085, exocarp;PO:0009010, seed;PO:0000055, bud;PO:0009049, inflorescence;PO:0009046, flower;PO:0009029, stamen;PO:0009030, carpel;PO:0009032, petal;PO:0025244, first order infructescence axis; PO:0009005, root;PO:0007131, seedling development stage	LHRI VHIID LHRII PFYRE SAW	479		37
Vitvi14g01348	GSVIVP00038074001	v2chr14	putative GRAS SCL3d	SCL3d	23412635..23413888	23412635..23413888					LOC100263490		LHRI VHIID LHRII PFYRE SAW	418		38
Vitvi18g01322	GSVIVT01034878001,GSVIVP00002310001	v2chr18	putative GRAS GRAS8b	GRAS8b	14926630..14927997	complement(15784878..15786245)				VIT_18s0076g00200	LOC100242818	PO:0025034, leaf;PO:0009001, fruit;PO:0009087, mesocarp;PO:0009085, exocarp;PO:0009046, flower	LHRI VHIID LHRII PFYRE SAW	456		39
Vitvi02g00370	GSVIVT01019809001 GSVIVT01019810001,GSVIVP00001139001	v2chr02	putative GRAS GRAS8a	GRAS8a	3323726..3325756	3511310..3513340		VVTU20595_at		VIT_02s0025g04000	LOC100247949	PO:0025034, leaf;PO:0009047, stem;PO:0025365, stem apex tendril;PO:0009001, fruit;PO:0009087, mesocarp;PO:0009085, exocarp;PO:0009010, seed;PO:0000055, bud;PO:0009049, inflorescence;PO:0009046, flower;PO:0009030, carpel;PO:0009032, petal; PO:0025281, pollen;PO:0025244, first order infructescence axis; PO:0009005, root;PO:0007131, seedling development stage;PO:0000037, shoot apex	LHRI VHIID LHRII PFYRE SAW	677		40
Vitvi04g01281	GSVIVT01018975001,GSVIVP00024945001	v2chr04	putative GRAS LAS2	LAS2	18563606..18565456	join(18196920..18198766,18199700..18199820)		VVTU27640_at	1619334_at 1610187_a_at 1616911_at	VIT_04s0023g01660	LOC100246179	PO:0025034, leaf;PO:0009047, stem;PO:0025365, stem apex tendril;PO:0009001, fruit;PO:0009087, mesocarp;PO:0009085, exocarp;PO:0009010, seed;PO:0000055, bud;PO:0009049, inflorescence;PO:0009046, flower;PO:0009029, stamen;PO:0009030, carpel;PO:0009032, petal; PO:0025281, pollen;PO:0025244, first order infructescence axis; PO:0009005, root;PO:0007131, seedling development stage;PO:0000037, shoot apex	LHRI VHIID LHRII PFYRE SAW	617		41
Vitvi19g00932	GSVIVT01014862001,GSVIVP00003342001	v2chr19	putative GRAS LAS1	LAS1	10747971..10749212	10747971..10749212				VIT_19s0015g01930	LOC100261722	PO:0009001, fruit;PO:0000037, shoot apex	LHRI VHIID LHRII PFYRE SAW	414		42
Vitvi07g00418	GSVIVT01028126001,GSVIVP00028116001	v2chr07	putative GRAS GRASV2a	GRASV2a	complement(4408615..4410429)	complement(4026639..4028453)				VIT_07s0005g01500	LOC100250283	PO:0009001, fruit;PO:0009049, inflorescence	LHRI VHIID LHRII PFYRE SAW	605		43
Vitvi05g00110	GSVIVT01035009001,GSVIVP00033128001	v2chr05	putative GRAS GRASV2b	GRASV2b	complement(join(1038770..1039128,1039236..1039324,1039452..1040602))	join(871762..872910,873223..873594)				VIT_05s0077g01120			LHRI VHIID LHRII PFYRE SAW	533		44
Vitvi08g00751		v2chr08	putative GRAS GRASV3a	GRASV3a	complement(join(9219561..9220028,9220132..9221151))	complement(join(9219561..9220028,9220132..9221151))					LOC100854695		LHRI VHIID LHRII PFYRE SAW	496		45
Vitvi08g00746		v2chr08	putative GRAS GRASV3b	GRASV3b	complement(9152326..9153933)	complement(9152326..9153933)					LOC104877372		LHRI VHIID LHRII PFYRE SAW	536		46
Vitvi08g01969	GSVIVT01030305001,GSVIVP00001294001	v2chr08	putative GRAS GRASV3c	GRASV3c	9227520..9229388	9227520..9229388				VIT_08s0058g00310	LOC104880018	PO:0009087, mesocarp; PO:0009005, root	LHRI VHIID LHRII PFYRE SAW	623		47
Vitvi04g01622	GSVIVT01026574001,GSVIVP00034888001	v2chr04	putative GRAS SCL26a	SCL26a	22393173..22394627	21549233..21550687				VIT_04s0044g00620	LOC100248787	PO:0009010, seed; PO:0009005, root	LHRI VHIID LHRII PFYRE SAW	485		48
Vitvi18g00300	GSVIVT01008901001,GSVIVP00015355001	v2chr18	putative GRAS SCL26b	SCL26b	complement(3254592..3256064)	complement(3254592..3256064)				VIT_18s0001g03310	LOC100250491	PO:0025034, leaf;PO:0009001, fruit;PO:0000055, bud;PO:0009046, flower	LHRI VHIID LHRII PFYRE SAW	491		49
Vitvi04g01247	GSVIVT01019006001,GSVIVP00024982001	v2chr04	putative GRAS HAM3	HAM3	complement(18244582..18246198)	complement(17877896..17879512)		VVTU5827_at	1614573_s_at 1611347_at	VIT_04s0023g01380	LOC100251313	PO:0025034, leaf;PO:0009047, stem;PO:0025365, stem apex tendril;PO:0009001, fruit;PO:0009087, mesocarp;PO:0009085, exocarp;PO:0009010, seed;PO:0000055, bud;PO:0009049, inflorescence;PO:0009046, flower;PO:0009029, stamen;PO:0009030, carpel;PO:0009032, petal; PO:0025281, pollen;PO:0025244, first order infructescence axis; PO:0009005, root;PO:0007131, seedling development stage;PO:0000037, shoot apex	LHRI VHIID XIII LHRII PFYRE SAW	539		50
Vitvi02g00536	GSVIVT01001308001,GSVIVP00009613001 GSVIVP00009614001	v2chr02	putative GRAS HAM1	HAM1	5144861..5147299	join(5202074..5202743,5202930..5204509)		VVTU5220_at VVTU37601_at	1621040_at	VIT_02s0154g00400	LOC100252271	PO:0025034, leaf;PO:0009047, stem;PO:0025365, stem apex tendril;PO:0009001, fruit;PO:0009087, mesocarp;PO:0009085, exocarp;PO:0009010, seed;PO:0000055, bud;PO:0009049, inflorescence;PO:0009046, flower;PO:0009029, stamen;PO:0009030, carpel;PO:0009032, petal; PO:0025281, pollen;PO:0025244, first order infructescence axis; PO:0009005, root;PO:0007131, seedling development stage;PO:0000037, shoot apex	LHRI VHIID XIII LHRII PFYRE SAW	813		51
Vitvi15g00680	GSVIVT01027680001,GSVIVP00026418001	v2chr15	putative GRAS HAM2	HAM2	complement(14397074..14399326)	complement(14397074..14399326)		VVTU5046_at	1613746_at	VIT_15s0048g00270	LOC100267664	PO:0025034, leaf;PO:0009047, stem;PO:0025365, stem apex tendril;PO:0009001, fruit;PO:0009087, mesocarp;PO:0009085, exocarp;PO:0009010, seed;PO:0000055, bud;PO:0009049, inflorescence;PO:0009046, flower;PO:0009029, stamen;PO:0009030, carpel;PO:0009032, petal; PO:0025281, pollen;PO:0025244, first order infructescence axis; PO:0009005, root;PO:0007131, seedling development stage;PO:0000037, shoot apex	LHRI VHIID XIII LHRII PFYRE SAW	751		51
