# Supplementary material for: Structural and Functional Analysis of the GRAS Gene Family in Grapevine Indicates a Role of GRAS Proteins in the Control of Development and Stress Responses
Source: Front Plant Sci. 2016 Mar 30;7:353. doi: 10.3389/fpls.2016.00353 (PMC4811876; doi:10.3389/fpls.2016.00353)
Supplement: Supplementary Table 2 — List of genes co-expressed with GRAS genes. GRAS genes are highlighted in yellow. [file Table2.XLSX]

## Sheet: Sheet1
Unique_ID / nimblegen probeset	Grapegen_probeset	GeneChip_probesets	Functional_annotation	Functionnal_category1	Functionnal_category2	Functionnal_category3	Functionnal_category4	BerryPericarp-FS_rep1	BerryPericarp-FS_rep2	BerryPericarp-FS_rep3	BerryPericarp-PFS_rep1	BerryPericarp-PFS_rep2	BerryPericarp-PFS_rep3	BerryPericarp-V_rep1	BerryPericarp-V_rep2	BerryPericarp-V_rep3	BerryPericarp-MR_rep1	BerryPericarp-MR_rep2	BerryPericarp-MR_rep3	BerryPericarp-R_rep1	BerryPericarp-R_rep2	BerryPericarp-R_rep3	BerryPericarp-PHWI_rep1	BerryPericarp-PHWI_rep2	BerryPericarp-PHWI_rep3	BerryPericarp-PHWII_rep1	BerryPericarp-PHWII_rep2	BerryPericarp-PHWII_rep3	BerryPericarp-PHWIII_rep1	BerryPericarp-PHWIII_rep2	BerryPericarp-PHWIII_rep3	BerryFlesh-PFS_rep1	BerryFlesh-PFS_rep2	BerryFlesh-PFS_rep3	BerryFlesh-V_rep1	BerryFlesh-V_rep2	BerryFlesh-V_rep3	BerryFlesh-MR_rep1	BerryFlesh-MR_rep2	BerryFlesh-MR_rep3	BerryFlesh-R_rep1	BerryFlesh-R_rep2	BerryFlesh-R_rep3	BerryFlesh-PHWI_rep1	BerryFlesh-PHWI_rep2	BerryFlesh-PHWI_rep3	BerryFlesh-PHWII_rep1	BerryFlesh-PHWII_rep2	BerryFlesh-PHWII_rep3
VIT_14s0068g02000			Ribonucleotide reductase R2	Metabolism.Primary metabolism.Nucleobase, nucleoside, nucleotide, nucleic acid metabolism.Nucleotide metabolism.Purine metabolism	Metabolism.Primary metabolism.Nucleobase, nucleoside, nucleotide, nucleic acid metabolism.Nucleotide metabolism.Pyrimidine metabolism			1.62	2.32	0.72	-0.38	-0.18	-1.88	-0.88	-1.38	-1.88	-0.98	-0.48	-0.08	0.02	1.22	-1.08	-0.18	1.32	0.42	0.52	-0.68	-1.38	0.02	-0.58	-0.58	-1.18	-0.88	-0.88	-1.48	-1.18	-1.38	-1.48	-1.48	-1.28	-1.58	-1.08	-1.28	-0.28	-0.98	-1.08	-0.68	-1.28	-1.28
VIT_19s0015g00490			No hit	No hit				2.91	2.41	2.51	-0.59	-0.99	-2.79	-1.19	-2.79	-2.79	-2.39	-1.29	-0.99	-0.79	0.31	-0.99	-1.39	-1.19	0.51	-0.19	-0.99	-1.29	-0.39	0.41	-0.29	-1.19	-0.39	-0.49	-3.29	-2.89	-2.89	-3.09	-3.29	-3.29	-1.89	-1.49	-1.59	-0.89	-1.69	-1.69	-0.99	-1.09	-0.99
VIT_09s0002g03350			Unknown	Unknown				2.16	1.26	1.96	-1.14	-0.14	-0.24	-0.74	-2.64	-1.44	-1.14	-0.44	0.36	-0.64	-1.34	-0.94	0.16	-0.64	-1.04	-0.14	-2.14	-0.64	0.56	0.76	0.96	-1.94	-1.04	-1.24	-2.94	-2.84	-3.24	-2.84	-3.04	-2.54	-1.94	-1.44	-1.54	-0.14	-1.44	-1.44	-1.74	-1.64	-1.04
VIT_06s0061g00070	VVTU12103_s_at	1616463_at	Ubiquitin-conjugating enzyme E2 C	Metabolism.Primary metabolism.Protein metabolism and modification.Proteolysis.cytoplasmic and nuclear protein degradation.Ubiquitin-mediated proteolysis				2.21	0.81	1.91	-0.39	-1.09	-2.49	-1.39	-1.89	-1.89	-0.69	-0.69	0.71	-0.89	-0.09	-0.69	-0.19	-0.89	-0.59	0.11	-0.79	-1.49	-0.59	-0.59	-0.49	-1.49	-0.89	-0.59	-1.99	-1.79	-1.99	-1.59	-0.79	-1.99	-1.29	-1.19	-1.69	-0.99	-1.09	-1.49	-1.59	-0.89	-0.79
VIT_08s0007g08800			Kinesin motor protein	Cellular process.Cellular component organization and biogenesis.Cytoskeleton organization and biogenesis.Microtubule organization and biogenesis.Microtubule-driven movement				1.94	1.24	1.64	-1.06	-0.76	-2.26	-1.76	-2.46	-1.96	-0.86	-0.46	0.74	-0.46	0.04	-0.86	-1.16	-0.16	0.64	-0.26	-0.46	-1.36	-0.46	-0.36	-0.56	-1.56	-0.66	-1.46	-2.16	-2.06	-1.96	-2.46	-2.06	-2.36	-3.16	-1.36	-2.06	-1.26	-1.46	-2.26	-1.16	-1.16	-1.56
VIT_00s0508g00040			unknown	unknown				1.73	2.03	1.73	-0.27	0.33	-1.57	-0.67	-1.87	-1.67	-0.07	-0.37	1.53	-0.37	1.03	-0.57	-0.57	-0.07	0.03	-0.97	-0.67	-1.27	-0.77	-0.47	-0.07	-1.27	-1.87	-1.27	-2.27	-2.07	-1.67	-1.67	-1.87	-1.87	-1.67	-1.37	-1.97	-1.47	-1.57	-1.37	-0.87	-1.17	-0.77
VIT_19s0014g05070	VVTU20857_at		Kinesin family member C1	Cellular process.Cellular component organization and biogenesis.Cytoskeleton organization and biogenesis.Microtubule organization and biogenesis.Microtubule-driven movement				1.82	1.62	1.42	-0.78	-0.38	-0.88	-1.78	-0.78	-0.58	-2.58	-1.48	-0.78	-1.48	-1.78	-1.88	-1.28	0.12	1.52	-1.18	-0.78	-1.88	-1.18	-1.68	-2.18	0.02	0.22	0.32	-3.08	-1.88	-3.08	-2.28	-0.78	-2.98	-2.38	-1.68	-2.08	-2.48	-2.28	-1.78	-1.18	-0.98	-1.58
VIT_11s0016g03750	VVTU30733_at		Myb-related protein 3R-1 (Plant c-MYB-like protein 1) MYB3R1	Cellular process.Cell growth and death	Regulation overview.Regulation of gene expression.Regulation of transcription.Transcription factor.MYB family transcription factor			2.49	2.39	2.49	-1.21	-1.41	-0.71	-2.01	-1.41	-1.91	-3.01	-1.81	-2.11	-1.71	-1.31	-1.21	-1.21	-1.01	-0.41	-0.71	-0.21	-0.51	0.19	-0.21	-0.31	-0.31	0.09	-0.01	-1.61	-1.61	-1.61	-1.01	-0.81	-1.21	-1.81	-1.21	-1.71	-0.61	-0.51	-0.51	-0.91	-0.31	-0.31
VIT_18s0001g07550	VVTU164_at		Kinesin family member 4/7/21/27	Cellular process.Cellular component organization and biogenesis.Cytoskeleton organization and biogenesis.Microtubule organization and biogenesis.Microtubule-driven movement				1.77	1.77	1.57	-2.33	-2.03	-0.73	-2.03	-1.93	-2.13	-2.33	-1.83	-1.93	-1.83	-2.33	-1.83	-2.13	-0.73	-1.93	-0.33	-0.43	-0.13	0.07	0.07	-0.13	-1.33	-0.83	-0.93	-1.53	-1.53	-1.43	-1.13	-0.93	-1.03	-1.83	-1.93	-1.43	-0.63	-0.63	-1.33	-0.23	-0.23	-0.03
VIT_16s0022g01820	VVTU6068_at	1606909_at	Microtubule associated protein (MAP65/ASE1) pleiade	Cellular process.Cellular component organization and biogenesis.Cytoskeleton organization and biogenesis.Microtubule organization and biogenesis.Microtubule-driven movement				2.31	1.41	2.11	0.01	-0.49	-0.99	-0.69	-0.59	-0.19	-1.79	-2.49	-1.79	-1.49	-0.89	-1.79	-2.89	-1.09	-0.19	-0.79	-1.39	-1.29	-1.09	-1.19	-1.39	0.21	0.51	0.41	-0.89	-0.89	-0.69	-0.99	-0.69	-0.79	-2.29	-2.19	-2.49	-1.39	-1.39	-1.89	-1.09	-1.29	-0.89
VIT_17s0000g05830	VVTU14370_at		unknown	unknown				3.25	3.35	2.55	-1.35	-1.05	-0.45	-2.25	-2.05	-1.35	-2.45	-2.25	-2.05	-2.25	-2.45	-2.25	-2.25	-2.65	-2.05	-2.45	-1.85	-1.85	-1.45	-1.55	-1.45	-0.45	0.05	0.25	-2.25	-2.15	-2.15	-2.65	-2.65	-2.65	-2.25	-2.25	-2.15	-1.65	-2.05	-1.75	-1.75	-1.25	-2.05
VIT_13s0064g00560	VVTU4440_at	1614442_at 1620834_at	DNA topoisomerase, ATP-hydrolyzing	Metabolism.Primary metabolism.Nucleobase, nucleoside, nucleotide, nucleic acid metabolism.Nucleic acid metabolism.DNA metabolism				3.17	2.97	2.97	-1.73	-1.83	-1.23	-2.33	-2.43	-2.33	-1.93	-2.43	-2.03	-2.63	-1.33	-2.63	-3.33	-2.03	-1.63	-1.53	-1.13	-1.83	-0.73	-0.73	-0.83	-0.63	-0.13	-0.43	-2.83	-2.43	-2.93	-2.23	-2.03	-2.73	-1.33	-1.63	-1.43	-2.93	-2.43	-0.73	-2.23	-1.13	-1.93
VIT_18s0122g00550	VVTU7180_s_at	1616453_at	Cyclin-dependent kinase B2;1	Cellular process.Cell growth and death	Regulation overview.Regulation of cell cycle			2.91	2.71	2.91	-2.09	-2.69	-0.69	-2.59	-2.69	-2.69	-3.39	-3.39	-2.99	-2.99	-2.79	-3.49	-2.99	-1.69	-2.79	-1.79	-0.39	-1.19	-0.49	-1.19	-1.09	-0.29	0.41	-0.19	-2.29	-1.79	-2.39	-2.09	-0.99	-2.39	-1.79	-2.09	-2.29	-2.59	-2.29	-1.49	-1.89	-0.79	-0.79
VIT_08s0040g00930	VVTU9614_at	1621138_at	Cyclin B-type	Cellular process.Cell growth and death	Regulation overview.Regulation of cell cycle			2.55	2.55	2.75	-1.55	-2.05	-1.25	-2.15	-2.25	-1.75	-2.25	-2.15	-1.55	-2.35	-2.55	-2.85	-2.35	-2.05	-1.35	-1.65	-1.75	-2.65	-1.45	-1.85	-2.05	-0.35	0.15	-0.25	-2.15	-1.25	-1.75	-1.75	-1.35	-1.75	-1.85	-1.65	-1.65	-2.45	-1.95	-2.15	-2.15	-1.65	-1.85
VIT_02s0025g01220	VVTU9280_at	1617668_at 1606527_s_at 1622163_at	High mobility group HMG1/2	Regulation overview.Regulation of gene expression.Regulation of transcription.Transcription factor.HMG family transcription factor				2.73	2.33	2.73	-1.27	-1.57	-1.07	-2.47	-1.57	-1.67	-2.37	-2.87	-1.87	-2.67	-2.07	-1.67	-3.37	-3.17	-1.97	-0.97	-2.07	-1.77	-2.17	-1.77	-1.57	-0.37	0.23	0.13	-2.47	-1.97	-2.07	-1.97	-2.17	-2.17	-2.37	-1.87	-1.37	-1.37	-1.77	-2.17	-1.97	-2.47	-1.97
VIT_17s0000g07440	VVTU27784_at VVTU7165_x_at	1610312_at	Replication protein A 70 kDa DNA-binding subunit	Metabolism.Primary metabolism.Nucleobase, nucleoside, nucleotide, nucleic acid metabolism.Nucleic acid metabolism.DNA metabolism.DNA replication				1.56	2.26	1.76	-1.84	-1.94	-1.04	-1.94	-1.74	-1.04	-1.34	-1.34	-2.24	-2.04	-1.74	-1.64	-1.04	-0.94	-1.84	-2.54	-0.84	-0.54	-0.74	-1.04	-0.84	0.06	0.36	0.56	-0.94	-1.14	-0.84	-1.24	-1.04	-1.44	-2.14	-2.44	-2.44	-1.34	-1.64	-1.04	-1.34	-0.54	-0.94
VIT_14s0108g00710	VVTU28001_at		Chromosome condensation protein	Metabolism.Primary metabolism.Nucleobase, nucleoside, nucleotide, nucleic acid metabolism.Nucleic acid metabolism.DNA metabolism.DNA replication				2.56	2.66	2.26	-1.64	-2.44	-0.44	-2.14	-2.04	-1.94	-2.64	-2.64	-2.74	-2.74	-2.54	-2.34	-2.14	-2.44	-2.24	-2.24	-0.64	-0.54	-1.54	-1.64	-1.74	-0.64	-0.34	-0.34	-1.14	-0.84	-0.74	-0.74	-0.14	-0.64	-2.24	-2.44	-2.84	-1.84	-2.44	-1.34	-1.64	-0.74	-0.74
VIT_14s0108g00650			Chromosome condensation protein	Metabolism.Primary metabolism.Nucleobase, nucleoside, nucleotide, nucleic acid metabolism.Nucleic acid metabolism.DNA metabolism.DNA replication				1.78	2.28	2.38	-1.42	-1.92	-1.12	-1.42	-1.32	-1.02	-1.22	-1.52	-1.82	-1.92	-1.72	-1.72	-1.82	-1.52	-2.12	-1.82	-0.62	-0.22	-1.12	-0.92	-1.12	-0.32	-0.62	-0.42	-0.82	-0.92	-0.52	-0.42	-0.02	-0.52	-1.72	-1.92	-1.82	-1.82	-2.02	-1.32	-1.32	-0.82	-1.12
VIT_04s0008g04200	VVTU23266_at		unknown	unknown				2.87	3.37	2.97	-1.63	-1.93	-1.63	-2.03	-1.93	-1.63	-1.63	-1.53	-1.13	-1.93	-1.73	-1.83	-1.03	-0.23	-0.13	-1.83	-2.13	-2.33	-2.23	-2.23	-2.33	-0.63	-0.03	-0.33	-0.73	-1.53	-1.63	-2.23	-1.83	-1.63	-1.83	-2.13	-2.23	-2.03	-2.13	-2.23	-2.03	-1.73	-1.63
VIT_18s0001g10540	VVTU9156_at	1614794_at	Dem protein	Metabolism.Primary metabolism.Protein metabolism and modification.Proteolysis				2	2.1	1.8	-1.5	-1.3	0.1	-1.7	-1.9	-2.5	-1.7	-1.7	-0.7	-1.8	-0.9	-2.2	-1.9	-2	-0.5	-0.3	-0.8	-1.1	-1.2	-0.8	-1.5	-0.8	-0.4	-0.7	-2	-2.1	-2.2	-2	-1.4	-1.9	-1.4	-1.2	-1.8	-1.8	-1.4	-0.8	-0.7	-0.8	-0.6
VIT_11s0016g02970	VVTU20610_at VVTU20483_at		MAP kinase kinase 6	Signaling.Signaling pathway.Protein kinase.MAPK cascade				1.51	1.11	1.91	-0.29	-1.09	0.11	-1.39	-1.49	-2.49	-0.69	-0.19	0.11	-0.99	-0.79	-1.19	-0.89	-1.19	-0.69	-0.99	-0.99	-1.59	-0.49	-0.59	-0.49	-0.69	-0.49	-0.69	-2.59	-1.39	-1.99	-2.59	-1.89	-1.99	-1.69	-1.59	-1.49	-1.89	-1.79	-1.39	-1.59	-1.69	-1.39
VIT_11s0065g00460			Potyviral helper component protease-interacting protein 2	Metabolism.Primary metabolism.Protein metabolism and modification.Proteolysis.Peptidase proteins				1.93	2.53	1.93	-1.27	-1.57	-1.57	-0.97	-1.37	-1.17	-1.27	-0.47	-0.77	-1.07	-0.27	-1.07	-0.77	-0.77	0.23	-0.97	-1.47	-1.57	-1.57	-1.67	-1.67	-0.77	-0.47	-0.57	-1.77	-1.67	-1.77	-1.77	-1.57	-1.17	-1.57	-0.97	-1.47	-1.67	-2.07	-1.97	-1.87	-1.27	-1.87
VIT_10s0003g04280	VVTU22_at		Breast cancer susceptibility1	Regulation overview.Regulation of gene expression.Regulation of transcription.Transcription factor.PHD family transcription factor				2.39	2.79	2.19	-1.21	-0.61	0.09	-1.31	-1.81	-1.11	-1.41	-1.21	-0.51	-0.81	-0.01	-1.11	-1.01	-1.51	-0.71	-1.31	-0.81	-1.01	-1.31	-0.81	-1.41	-1.21	-1.01	-0.81	-2.01	-1.81	-1.81	-1.71	-1.31	-1.51	-1.91	-1.61	-1.81	-1.31	-1.51	-0.01	-1.21	-0.31	-0.31
VIT_13s0067g03250		1616721_at	CENP-E like kinetochore protein	Cellular process.Cell growth and death				2.65	3.35	2.75	-1.15	-1.15	-0.35	-1.95	-1.85	-1.55	-1.95	-1.85	-1.75	-2.05	-1.05	-1.95	-2.15	-1.15	-1.45	-2.25	-1.35	-2.15	-1.05	-1.25	-1.75	-0.15	-0.15	-0.05	-1.75	-1.15	-1.95	-1.75	-1.15	-2.15	-2.25	-2.15	-1.35	-2.45	-2.25	-1.65	-2.15	-0.85	-1.25
VIT_13s0067g03230	VVTU20937_at	1616721_at	CENP-E like kinetochore protein	Cellular process.Cell growth and death				2.33	3.43	2.73	-1.17	-1.57	-0.77	-2.27	-0.87	-2.07	-2.87	-1.97	-1.87	-2.17	-1.47	-1.87	-2.27	-0.97	-0.77	-1.77	-1.17	-1.87	-1.27	-1.37	-1.47	-0.17	-0.27	-0.37	-2.07	-0.97	-1.57	-1.87	-0.77	-2.77	-2.17	-1.37	-2.07	-2.57	-2.97	-2.37	-1.77	-1.37	-1.17
VIT_04s0008g02770	VVTU12175_at		Syntaxin-related protein KNOLLE	Cellular process.Cellular transport.Protein trafficking.Vesicle-mediated trafficking.SNARE interactions in vesicular transport	Transport overview.Channels and pores.Vesicle Fusion Pores.Synaptosomal Vesicle Fusion Pore	Cellular process.Cell growth and death.Cell division.Mitosis		2.84	2.24	3.14	-1.66	-1.76	1.74	-1.96	-1.56	-2.66	-1.26	-0.76	-0.66	-2.36	-1.96	-2.76	-1.06	-2.26	-2.56	-1.26	-1.76	-1.56	-0.96	-0.76	-0.66	-0.26	0.24	0.04	-2.76	-2.46	-2.56	-2.56	-2.86	-2.56	-0.76	-1.26	-0.86	-1.66	-0.76	-0.56	-1.86	-0.86	-1.36
VIT_01s0026g02180			unknown	unknown				1.79	0.89	1.99	-1.41	-1.51	0.89	-1.41	-1.81	-1.61	-1.51	-1.41	-1.51	-1.51	-1.51	-1.41	-1.41	-1.31	-1.21	-1.61	-1.51	-1.51	-1.41	-1.31	-1.41	-0.61	0.09	-0.31	-1.41	-1.21	-1.61	-1.51	-1.61	-1.71	-0.61	-1.41	-0.61	-1.41	-1.11	-1.11	-1.31	-1.41	-0.91
VIT_14s0060g01480			no hit	no hit				2.26	1.56	2.46	-1.14	-1.54	1.96	-1.64	-1.04	-1.14	-1.04	-1.54	0.16	-1.64	-2.34	-1.94	-1.64	-2.44	-1.74	-1.94	-1.54	-1.74	-1.14	-1.14	-0.94	-0.44	-0.24	-0.24	-1.74	-1.84	-1.44	-2.04	-1.74	-1.94	0.16	-0.64	-0.24	-2.64	-1.24	-0.84	-1.44	-1.64	-1.24
VIT_08s0056g01260			no hit	no hit				2.8	2.2	2.1	-1.2	-1.6	2.1	-1.4	-1.3	-1.7	-1.9	-2.1	-2.2	-2.1	-1.8	-2.3	-1.2	-1.8	-1.5	-2.2	-1.7	-1.6	-0.9	-1.5	-1.4	-0.4	-0.1	-0.2	-2.4	-2.2	-2.2	-1.7	-1.9	-1.9	-0.1	-1.1	-0.8	-1.8	-1.5	-1.4	-1.9	-1.5	-1.5
VIT_17s0000g09930			unknown	unknown				3.23	2.23	3.13	-1.17	-2.37	2.23	-1.57	-2.07	-2.17	-2.77	-2.37	-2.47	-2.17	-2.37	-1.97	-2.27	-2.17	-1.97	-2.37	-1.77	-2.07	-1.77	-1.47	-1.87	-0.57	0.23	0.23	-2.37	-2.17	-2.27	-2.47	-2.57	-2.97	0.33	-1.47	-0.57	-2.27	-1.77	-0.87	-2.27	-1.57	-1.87
VIT_14s0066g01470			Binding	Unknown				3.05	2.55	2.95	-1.25	-1.75	2.15	-1.85	-2.15	-2.15	-2.25	-2.15	-2.05	-2.25	-1.45	-2.55	-2.25	-0.65	-1.25	-2.05	-1.45	-2.55	-1.35	-1.25	-1.95	-0.25	0.15	-0.05	-2.95	-2.35	-2.85	-2.55	-2.55	-2.85	-0.45	-1.45	-0.45	-2.25	-2.05	-1.75	-1.85	-1.15	-2.15
VIT_06s0009g00870			unknown	unknown				2.91	2.41	2.21	-1.19	-1.09	1.91	-1.69	-1.09	-1.79	-1.79	-1.89	-1.19	-1.49	-1.29	-1.79	-1.79	-1.89	-1.59	-1.79	-1.79	-2.09	-1.79	-1.59	-1.59	-0.29	0.01	-0.19	-1.79	-1.69	-2.09	-2.19	-2.09	-2.29	-0.39	-1.49	-0.39	-1.89	-1.69	-1.59	-1.49	-1.79	-1.39
VIT_06s0009g02610			unknown	unknown				2.4	1.6	2.2	-1.1	-1.9	1.5	-1.5	-2.4	-2.2	-0.3	-0.1	-0.5	-2.2	-1.6	-1.8	-1	-0.9	0.5	-0.7	-1.6	-1.5	-1.5	-1.2	-1	-0.4	-0.1	-0.2	-1.5	-2	-1.5	-2.2	-2.2	-2	-0.2	-0.9	-0.1	-2.2	-1.3	-1.5	-1.7	-1.8	-1.9
VIT_01s0011g03040			unknown	unknown				2.38	1.68	2.48	-0.62	-0.92	1.38	-1.52	-1.62	-1.82	-1.02	-0.52	-0.02	-1.62	-1.12	-2.22	-0.82	-2.42	-1.12	-0.52	-1.82	-2.12	-1.12	-1.22	-0.72	-0.42	-0.42	-0.32	-3.02	-1.72	-1.82	-2.42	-2.42	-2.12	-0.22	-0.12	-0.22	-2.22	-1.42	-1.62	-2.22	-1.42	-1.82
VIT_13s0067g01420	VVTU16271_at VVTU16554_at	1611696_at	Cyclin 1b (CYC1b)	Cellular process.Cell growth and death	Regulation overview.Regulation of cell cycle			1.88	1.08	2.48	-1.32	-2.02	-0.42	-1.02	-1.52	-2.52	-1.72	-1.92	-1.82	-1.02	0.18	-1.22	-0.32	-0.82	0.68	-1.02	-0.92	-1.72	-0.52	-1.02	-0.82	-0.72	-0.22	-0.82	-1.72	-1.32	-2.22	-1.62	-1.12	-1.62	-1.12	-0.92	-1.42	-1.32	-1.72	-1.62	-1.62	-1.62	-2.22
VIT_06s0004g05870	VVTU8855_at VVTU27131_at	1615089_at 1611031_at 1621634_at	Tubulin beta-3 chain	Cellular process.Cellular component organization and biogenesis.Cytoskeleton organization and biogenesis.Microtubule organization and biogenesis	Cellular process.Cellular transport.Protein trafficking.Vesicle-mediated trafficking.Phagosome			3.23	2.23	2.93	-1.07	-1.97	-3.17	-1.17	-2.77	-3.57	-2.67	-2.37	-2.27	-1.17	-0.27	-1.27	-2.07	-0.97	-0.07	-0.67	-2.17	-1.77	-1.07	-0.57	-1.07	-0.67	0.13	-0.27	-2.37	-2.07	-3.07	-2.47	-2.37	-2.57	-1.77	-0.37	-1.77	-1.47	-1.77	-1.87	-1.77	-1.67	-2.37
VIT_18s0001g02060	VVTU9125_at		Cyclin A1	Cellular process.Cell growth and death	Regulation overview.Regulation of cell cycle			2.83	2.73	2.83	-0.37	-1.27	-0.97	-1.07	-1.77	-2.27	-1.27	-0.07	0.03	-1.17	0.23	-0.97	-0.97	0.53	0.63	-0.77	-2.07	-2.57	-2.37	-2.57	-2.07	-0.77	-0.47	-0.67	-2.27	-1.57	-2.17	-2.37	-2.37	-2.27	-1.67	-1.57	-1.17	-0.67	-1.47	-1.67	-1.37	-2.07	-2.17
VIT_14s0128g00460	VVTU15326_at		Kinesin motor protein	Cellular process.Cellular component organization and biogenesis.Cytoskeleton organization and biogenesis.Microtubule organization and biogenesis.Microtubule-driven movement				2.32	1.62	2.22	-0.48	-0.48	-0.38	-0.78	-1.98	-1.58	-2.18	-0.78	-0.88	0.02	0.72	-0.68	-1.08	0.72	1.22	0.12	-1.68	-1.68	-1.28	-1.18	-1.58	-1.28	-0.18	-0.78	-2.08	-2.28	-2.38	-1.58	-1.78	-1.58	-0.98	-0.58	-1.28	-1.28	-1.18	-0.68	-0.78	-1.78	-1.38
VIT_12s0028g03190	VVTU16086_at		Reticulon family protein	Unclear				3.1	2.1	2.5	-1.3	-0.7	0.4	-2.1	-1.1	-2.2	-1	-2.1	0.1	-1.9	-0.8	-2.4	-2.5	-1.3	-0.2	-0.8	-2.1	-2.7	-2	-1.8	-1.3	-0.2	0.3	0.1	-2.5	-2.1	-2	-2.5	-2.4	-2	-1	-1.4	-1.6	-1.7	-1.5	-1.6	-1.3	-2.4	-1.8
VIT_07s0005g01030			Cellulose synthase CSLD5	Cellular process.Cellular component organization and biogenesis.Cell wall organization and biogenesis.Cell wall metabolism.Cell wall biosynthesis.Cellulose biosynthesis				3.44	2.74	3.14	-0.76	-1.36	-1.56	-1.76	-2.66	-3.06	-1.66	-1.06	-0.86	-1.16	-0.96	-2.36	-2.46	0.44	0.04	0.34	-2.16	-1.86	-1.96	-2.26	-2.06	-0.66	0.04	-0.06	-2.76	-1.16	-2.06	-2.66	-2.86	-3.06	-2.26	-1.86	-0.16	-1.36	-1.86	-0.06	-1.16	-2.66	-2.56
VIT_04s0069g00990	VVTU38531_at	1619889_at	Ulp1 protease , C-terminal catalytic domain containing protein	Metabolism.Primary metabolism.Protein metabolism and modification.Proteolysis.Peptidase-mediated proteolysis				2.88	2.08	2.78	-1.22	-1.32	-0.42	-1.42	-2.42	-2.82	-1.52	-0.72	-0.72	-1.52	-1.22	-1.42	-1.12	-0.52	0.08	-0.92	-2.32	-2.32	-2.62	-1.92	-2.32	0.18	1.48	0.48	-2.32	-2.22	-2.22	-2.22	-2.02	-2.32	-1.32	-1.42	-1.42	-1.32	-1.32	-1.52	-2.22	-2.52	-1.62
VIT_12s0028g03330			Targeting protein	Unknown				2.7	2.1	2.5	-1.8	-1.4	-1.5	-1.2	-1.5	-1.4	-1.5	-1.5	-1.1	-1.5	-1.6	-1.9	-2	-1.6	-0.6	-0.4	-1.9	-1.6	-1.5	-1.6	-1.3	-1.2	-0.5	-0.6	-1.5	-1.3	-1.7	-1.9	-1.7	-2.1	-2	-1.4	-1.7	-0.9	-1.5	-1.7	-1.7	-1.7	-1.4
VIT_00s1404g00010			Calmodulin-binding	Signaling.Signaling pathway.Calcium sensors and Signaling				2.81	3.11	3.01	-1.09	-2.29	-1.09	-1.89	-1.79	-2.09	-1.49	-1.19	0.01	-1.69	-1.49	-1.59	-0.39	-0.09	0.11	-0.99	-1.39	-1.19	-1.89	-1.39	-1.49	-0.59	-0.29	-0.49	-2.29	-1.89	-2.39	-2.29	-2.19	-1.89	-1.99	-2.19	-1.99	-1.89	-2.09	-1.99	-1.59	-1.29	-0.59
VIT_00s0992g00030			Calmodulin-binding	Signaling.Signaling pathway.Calcium sensors and Signaling				2.45	2.35	2.45	-1.45	-1.75	-0.65	-1.85	-2.35	-2.65	-2.45	-2.05	-1.35	-2.15	-1.45	-1.85	-2.05	-0.05	1.25	-1.05	-0.85	-1.05	-1.45	-1.45	-1.75	-0.65	0.05	-0.55	-2.25	-1.65	-1.55	-1.55	-1.45	-1.75	-1.55	-0.95	-1.45	-1.95	-1.65	-1.75	-1.55	-1.05	-1.05
VIT_06s0009g00820			Kinesin motor protein	Cellular process.Cellular component organization and biogenesis.Cytoskeleton organization and biogenesis.Microtubule organization and biogenesis.Microtubule-driven movement				1.88	1.68	1.78	-1.72	-1.12	-1.82	-1.72	-1.12	-0.42	-1.92	-1.52	-1.82	-1.72	-1.22	-1.02	-1.92	-0.92	-0.92	-0.82	-1.52	-2.02	-1.72	-1.92	-1.72	-0.42	-0.22	-0.62	-0.12	0.08	-0.12	-0.02	0.18	0.08	-0.72	-0.22	-0.52	-1.62	-1.72	-1.42	-1.82	-1.62	-1.62
VIT_14s0128g00440	VVTU12122_at	1618654_at	Tangled	Cellular process.Cell growth and death				2.18	2.08	2.28	-1.92	-1.82	0.28	-2.12	-1.12	-1.02	-2.22	-2.12	-2.12	-2.12	-1.92	-2.52	-2.02	-1.92	-2.32	-1.82	-1.52	-1.52	-1.12	-0.82	-1.22	-0.02	0.88	0.48	-1.22	-0.32	-1.22	-1.02	-0.32	-1.02	-1.72	-1.82	-2.32	-2.12	-1.72	-2.12	-2.22	-1.12	-1.62
VIT_05s0077g01370	VVTU6181_at		no hit	no hit				1.95	1.15	1.75	-1.35	-1.35	-0.05	-1.25	-1.15	-1.65	-1.45	-1.55	-1.15	-1.75	-0.95	-1.55	-1.75	-2.75	-1.35	-0.55	-1.75	-2.25	-1.85	-1.65	-2.05	-0.75	-0.35	-0.25	-0.25	-0.05	-0.05	0.05	0.65	-0.35	-0.85	-0.65	-1.55	-2.15	-1.85	-1.95	-2.15	-1.75	-1.65
VIT_01s0010g02430	VVTU15369_at		Mitotic spindle checkpoint protein (MAD2)	Signaling.Signaling pathway.Protein kinase.MAPK cascade	Cellular process.Cell growth and death	Regulation overview.Regulation of cell cycle.Regulation of mitosis		2.35	1.25	1.85	-0.85	-1.15	-0.95	-0.95	-0.95	-0.85	-1.75	-1.95	-1.75	-1.45	-1.45	-1.55	-1.45	-1.65	-1.65	-0.25	-0.65	-1.25	-0.95	-1.55	-1.15	-0.25	-0.25	-0.25	0.05	0.05	0.45	-0.45	0.35	-0.55	-0.15	-0.25	-0.35	-1.85	-1.45	-1.85	-1.65	-0.95	-0.85
VIT_12s0057g00500			Thymidine kinase	Metabolism.Primary metabolism.Nucleobase, nucleoside, nucleotide, nucleic acid metabolism.Nucleotide metabolism.Pyrimidine metabolism				2.16	2.86	1.66	-0.74	-0.54	-0.94	-1.24	-1.34	-0.94	-1.24	-1.44	-0.74	-0.94	-0.04	-1.54	-1.24	-0.84	-0.64	-0.24	-0.24	-0.54	-0.54	-0.64	-0.84	-0.34	-0.14	-0.04	-1.44	-1.24	-1.04	-1.24	-0.54	-2.24	-1.74	-1.04	-1.04	-0.74	-1.14	-1.14	-0.94	-0.34	-0.34
VIT_10s0092g00360	VVTU35167_at		VPS2.2 SNF7	Transport overview.Macromolecule transport.Protein transport.Tethering factors	Cellular process.Cellular transport.Protein trafficking.Vesicle-mediated trafficking			1.47	1.47	1.37	-1.93	-1.83	-1.53	-1.43	-2.43	-2.13	-3.23	-2.93	-2.53	-0.83	-0.43	-1.13	-1.13	-0.03	0.67	-0.33	-0.53	-1.23	-0.63	-0.83	-1.03	-1.23	-0.83	-1.23	-1.63	-1.33	-1.23	-1.63	-1.13	-1.53	-0.93	-0.83	-0.53	-1.83	-1.53	-0.63	-1.53	-1.03	-1.03
VIT_13s0019g02710	VVTU5552_at		Rho guanyl-nucleotide exchange factor ROPGEF5	Signaling.Signaling pathway.G-protein signaling pathway				2.6	1.8	2.9	-0.4	-1.1	-0.6	-1.5	-1.4	-1.9	-1.2	-0.2	-0.4	-0.7	-0.9	-1.6	-0.4	0.8	0.9	-1.3	-2.4	-2.3	-2.5	-2	-2.4	-0.3	0.2	-0.4	-1.5	-2.1	-2.4	-2	-2.3	-2.3	-1.9	-2	-1.7	-1.9	-2	-1.4	-0.9	-2.1	-2.3
VIT_19s0015g01230	VVTU15318_at		no hit	no hit				2.1	1.5	2.1	-0.6	-0.6	-1.5	-0.4	-2.1	-2.5	-3.2	-2.4	-2.4	1	1.5	-0.6	-1.7	-0.1	0.8	-0.1	-1.8	-2.1	-1.5	-2	-2.5	-0.9	-0.1	-0.6	-1.5	-1.8	-1.8	-1.6	-1.6	-1.2	-1.2	-1.1	-1.6	-0.2	-0.9	-1.5	-1.6	-1.5	-1.4
VIT_09s0018g01630			TUBBY like protein 8 TLP8	Regulation overview.Regulation of gene expression.Regulation of transcription.Transcription factor.TUBBY-like family transcription factor				0.9	0.4	0.8	-1.4	-0.8	-0.9	-1.4	-0.9	-0.8	-1	-0.5	0.3	-1	-1	-1.5	-1	-0.1	1	-0.9	-1.2	-1.6	-1.3	-1.2	-1.2	-0.6	-0.8	-0.8	-0.9	-1.3	-1.4	-1.1	-1.6	-1.4	-1.4	-1.2	-1.4	-1.2	-1.3	-1.5	-0.7	-1.3	-1.5
VIT_17s0000g04330	VVTU1420_at VVTU15576_at VVTU38257_at	1622861_at	Kinesin family member 18/19	Cellular process.Cellular component organization and biogenesis.Cytoskeleton organization and biogenesis.Microtubule organization and biogenesis.Microtubule-driven movement				2.02	1.62	2.52	-0.58	-1.68	-0.58	-1.08	-2.08	-2.28	-1.18	-0.98	0.12	-1.08	-0.68	-1.58	-1.58	0.92	0.72	-1.18	-1.68	-2.18	-1.48	-2.08	-1.08	-0.78	-0.18	-0.58	-1.78	-2.58	-1.58	-2.08	-2.18	-1.68	-1.68	-1.78	-1.58	-1.78	-1.58	-1.98	-0.88	-1.88	-1.08
VIT_13s0067g02030	VVTU22509_at VVTU8468_at		IMK2 (inflorescence meristem receptor-like kinase 2)	Signaling.Signaling pathway.Protein kinase	Signaling.Signaling pathway.Signaling receptor			1.82	1.02	1.52	-0.38	-0.58	-0.58	-0.48	-1.58	-1.88	-1.28	-0.88	-0.78	-0.18	0.42	-0.48	-0.58	0.12	0.52	-0.48	-1.18	-1.18	-0.88	-0.68	-0.68	-0.98	-0.08	-0.48	-1.88	-1.78	-1.58	-1.48	-1.38	-1.38	-0.98	-0.78	-0.88	-0.58	-1.48	-1.18	-0.78	-1.58	-1.48
VIT_04s0008g01080			Calmodulin-binding region IQD6	Signaling.Signaling pathway.Calcium sensors and Signaling				2.26	1.86	2.46	-0.74	-0.94	-0.94	-0.44	-1.54	-1.64	-0.84	-0.84	0.16	0.66	1.66	-0.14	-1.44	1.46	1.56	-0.24	-1.94	-1.94	-2.34	-1.74	-1.74	-0.94	-0.74	-0.74	-2.04	-1.04	-1.34	-1.94	-2.04	-1.94	-1.04	-0.94	-0.64	-0.34	-1.04	-1.54	-0.84	-2.14	-2.24
VIT_11s0118g00770	VVTU7005_at		no hit	No hit				2.57	1.97	2.57	1.37	1.47	0.67	-0.33	0.57	0.17	-0.33	-0.63	0.37	-1.23	-0.13	-1.03	-0.93	-2.33	-0.83	0.07	-2.33	-2.03	-1.63	-2.03	-1.53	0.57	0.37	0.67	-2.43	-1.73	-1.93	-2.13	-2.23	-2.13	-2.03	-1.33	-1.03	-1.43	-1.73	-1.93	-1.93	-1.83	-2.03
VIT_14s0219g00090	VVTU5453_at	1621815_at	unknown	unknown				3.04	2.64	2.64	-0.76	-1.16	-0.46	-1.86	-0.86	-1.66	-1.96	-1.26	-1.06	-1.96	-1.66	-2.26	-1.26	-2.76	-1.36	-1.16	-1.76	-1.06	-0.76	-1.16	-0.36	0.14	0.54	0.54	-2.16	-1.66	-2.46	-2.06	-1.36	-2.36	-1.26	-2.16	-2.06	-1.46	-1.76	-1.86	-2.26	-1.86	-1.56
VIT_04s0008g04260	VVTU10376_at		Cyclin A2	Cellular process.Cell growth and death	Regulation overview.Regulation of cell cycle			1.95	1.35	1.85	-0.65	-1.15	-1.45	-1.75	-1.25	-1.25	-1.25	-0.55	-0.55	-1.25	-0.85	-1.85	-0.85	-0.95	-1.35	-1.95	-1.75	-1.95	-2.15	-1.85	-1.45	-1.05	-0.45	-0.45	-2.15	-2.15	-1.95	-1.55	-1.55	-2.15	-1.75	-1.85	-1.85	-1.15	-1.65	-1.95	-2.25	-2.05	-1.65
VIT_17s0000g03290	VVTU14324_at		Kinesin motor HIK (HINKEL)	Cellular process.Cell growth and death.Cell division	Cellular process.Cellular component organization and biogenesis.Cytoskeleton organization and biogenesis.Actin organization and biogenesis	Cellular process.Cellular component organization and biogenesis.Nucleus.Chromosome organization and biogenesis		2.51	1.71	2.41	-1.59	-1.29	-1.19	-1.19	-2.19	-2.89	-2.39	-1.99	-1.99	-1.59	-0.39	-1.59	-1.79	-0.79	-0.69	-0.69	-1.49	-1.79	-1.59	-1.39	-1.69	-0.29	-0.09	-0.09	-1.39	-1.19	-1.19	-1.39	-1.49	-1.19	-1.39	-1.49	-1.19	-2.19	-2.29	-1.59	-2.19	-1.69	-1.79
VIT_07s0104g00500	VVTU7996_at		no hit	no hit				2.72	2.02	2.12	-1.38	-1.38	-1.38	-1.48	-1.48	-1.98	-1.38	-1.28	-0.98	-1.38	-0.58	-1.48	-1.68	-0.98	-0.78	0.12	-1.28	-1.18	-1.68	-0.88	-1.28	-0.28	-0.18	-0.58	-1.78	-1.78	-1.68	-1.28	-1.38	-1.58	-1.78	-1.48	-0.88	-0.98	-1.28	-1.38	-1.68	-1.28	-1.78
VIT_18s0001g00040	VVTU4291_at	1619323_at	unknown	unknown				2.1	1	1.6	-0.9	-0.7	-1.8	-1.2	-1.6	-1.5	-0.9	-0.5	-0.2	-0.9	-0.5	-1.1	-1.1	-0.4	-0.6	-1.1	-1.4	-1.6	-1.3	-1.3	-1.3	-1.3	-0.6	-0.9	-1.7	-1.7	-1.9	-1.6	-1.7	-1.7	-1.8	-1.3	-1.6	-1.6	-1.7	-1.4	-1.6	-1.6	-1.2
VIT_05s0020g01270	VVTU1336_at		no hit	no hit				2.59	1.69	2.39	-0.31	-0.81	-0.21	-1.21	-1.61	-0.91	-1.11	-1.11	-0.01	-0.81	-0.81	-0.91	-1.61	-0.71	0.39	-1.01	-1.31	-1.81	-1.21	-0.91	-0.81	-0.51	-0.51	-0.51	-1.91	-2.11	-1.91	-1.71	-2.11	-1.81	-1.01	-1.31	-0.91	-1.81	-1.41	-1.31	-1.81	-2.01	-2.01
VIT_04s0023g03360	VVTU2613_at VVTU18113_s_at	1615370_at	unknown	unknown				2.87	1.97	2.57	-0.83	-0.53	-2.03	-1.63	-2.33	-1.93	-1.83	-1.63	-0.83	-0.73	0.57	-1.33	-1.63	-0.93	-0.43	-0.83	-1.83	-2.53	-1.63	-1.73	-1.23	-0.83	-0.03	-0.63	-2.93	-2.13	-2.73	-2.93	-2.63	-3.23	-1.63	-1.53	-1.43	-2.03	-1.73	-2.13	-2.13	-2.23	-2.23
VIT_08s0058g00540			IMK2 (inflorescence meristem receptor-like kinase 2)	Signaling.Signaling pathway.Protein kinase	Signaling.Signaling pathway.Signaling receptor			2.84	2.44	2.24	-0.66	-0.46	-0.36	-1.66	-1.96	-2.36	-1.26	-0.96	0.24	-1.26	-0.16	-2.46	-1.56	-0.46	0.24	-0.86	-2.26	-1.26	-0.76	-1.36	-0.46	-0.56	0.24	-0.06	-1.86	-2.86	-2.46	-2.66	-2.76	-2.26	-1.76	-1.56	-1.76	-1.56	-1.66	-2.16	-1.36	-1.26	-1.66
VIT_04s0008g06670	VVTU1491_s_at VVTU21227_at	1620623_at	Plastocyanin domain-containing protein	Metabolism.Primary metabolism.Generation of metabolite precursors and energy.Photosynthesis.Photosynthetic-chain phosphorylation	Transport overview.Macromolecule transport.Protein transport.Thylakoid targeting pathway	Metabolism.Primary metabolism.Generation of metabolite precursors and energy.Electron transport		3.08	2.38	2.88	-0.62	-0.92	-1.52	-1.32	-2.02	-2.42	-1.82	-0.32	-0.62	-1.12	0.58	-1.82	-1.42	0.38	0.58	-0.52	-2.52	-2.92	-2.52	-2.42	-2.22	-0.22	0.68	0.08	-2.62	-2.32	-2.62	-3.02	-2.62	-3.02	-1.92	-1.62	-2.42	-0.82	-2.22	-1.92	-1.82	-2.12	-2.52
VIT_03s0017g02210	VVTU8394_at		unknown	unknown				1.84	1.04	1.74	-1.46	-0.76	-0.26	-1.36	-0.46	-0.46	-0.86	-0.46	-0.36	-1.06	-0.96	-1.56	-1.26	0.04	-0.66	-0.66	-1.66	-1.16	-1.56	-1.76	-1.26	-0.66	-0.26	-0.36	-1.46	-1.06	-1.16	-1.46	-1.36	-1.46	-1.16	-1.16	-1.26	-1.16	-1.76	-0.96	-1.16	-1.86	-1.26
VIT_02s0025g04000	VVTU20595_at		GRAS8a	Regulation overview.Regulation of gene expression.Regulation of transcription.Transcription factor.GRAS family transcription factor				2.41	2.01	2.31	-1.49	-1.09	0.01	-1.69	-1.79	-1.69	-1.29	-0.69	-0.69	-1.79	-0.49	-1.89	-0.89	-0.29	-0.49	-0.29	-2.19	-1.79	-1.99	-1.99	-2.09	-0.69	0.21	-0.09	-2.09	-2.09	-2.09	-1.89	-2.09	-1.59	-0.89	-0.69	-0.69	-1.49	-1.29	-1.39	-1.99	-1.99	-2.19
VIT_01s0010g02240			unknown	unknown				2.45	2.45	2.55	-0.95	-0.45	-0.45	-1.05	-1.65	-1.85	-0.25	-0.85	0.85	-0.95	-0.25	-1.15	-0.85	-0.95	-0.05	0.35	-0.95	-1.35	-0.85	-0.85	-1.25	-0.45	-0.05	0.15	-1.55	-1.35	-1.35	-1.35	-1.45	-1.65	-1.25	-0.75	-1.15	-0.35	-1.25	-1.25	-1.65	-1.45	-1.55
VIT_07s0141g00330	VVTU14580_at		F-box protein (FBL17)	Metabolism.Primary metabolism.Protein metabolism and modification.Proteolysis.cytoplasmic and nuclear protein degradation.Ubiquitin-mediated proteolysis				1.58	2.68	2.08	-0.12	0.18	-1.12	-1.22	0.08	-1.02	-1.12	-1.12	0.48	-1.12	-1.42	-1.32	-1.52	-1.32	-1.02	-0.92	-1.32	-1.42	-1.12	-1.62	-1.02	0.18	-0.02	0.38	-0.62	-0.72	-0.62	-0.92	-0.92	-0.52	-1.42	-1.42	-1.42	-1.22	-0.82	-1.32	-1.12	-1.32	-1.32
VIT_03s0091g00550	VVTU37843_at	1618886_at	unknown	unknown				1.9	1.3	1.5	1	1	-0.6	-0.9	-0.9	-0.7	-0.9	-0.4	-0.6	-0.3	-0.6	-1.2	-0.8	0.5	0.1	-0.7	-1	-0.7	-0.8	-0.9	-0.8	-0.5	-0.5	-0.5	-1	-0.8	-1	-1	-0.6	-0.4	-1	-0.9	-0.8	-1	-1.2	-1.3	-1.5	-1.1	-1.4
VIT_14s0068g00270	VVTU7941_at		Hydroxyproline-rich glycoprotein	Cellular process.Cellular component organization and biogenesis.Cell wall organization and biogenesis				2.58	1.88	2.88	-0.62	-1.22	-0.42	-1.12	-1.32	-0.52	-1.42	-1.42	-1.42	-1.02	-0.82	-1.02	-1.42	-1.62	-1.32	-1.52	-1.52	-1.42	-1.32	-1.32	-1.32	-1.12	-0.82	-0.92	-1.72	-1.52	-1.32	-1.62	-1.02	-1.42	-1.52	-1.52	-1.52	-1.32	-1.42	-1.52	-1.62	-1.52	-1.82
VIT_03s0088g00490			no hit	no hit				2.35	1.25	2.15	-1.05	-1.95	-0.15	-1.65	-1.25	-1.85	-1.25	-1.25	-1.35	-1.35	-0.55	-1.75	-0.75	-0.25	-1.25	-0.65	-1.55	-1.25	-1.75	-1.55	-1.95	-0.65	-0.05	-0.05	-1.25	-1.65	-1.15	-1.15	-1.05	-0.95	-1.35	-1.15	-1.45	-0.95	-1.25	-1.45	-1.65	-1.85	-1.05
VIT_19s0090g01600	VVTU7788_at VVTU25030_at		Kinesin motor protein	Cellular process.Cellular component organization and biogenesis.Cytoskeleton organization and biogenesis.Microtubule organization and biogenesis.Microtubule-driven movement				2.75	2.25	2.75	-0.75	-0.95	-1.85	-1.45	-1.45	-2.35	-1.75	-1.65	-1.15	-1.75	-0.75	-2.25	-1.65	-1.75	-1.25	-1.25	-1.65	-1.45	-1.05	-1.15	-1.75	-0.15	0.35	0.25	-1.45	-1.75	-1.95	-1.05	-0.65	-2.05	-2.15	-2.25	-2.25	-1.95	-1.95	-1.75	-2.05	-1.15	-1.95
VIT_03s0063g01120			Kinesin phragmoplast orienting kinesin 2	Cellular process.Cellular component organization and biogenesis.Cytoskeleton organization and biogenesis.Microtubule organization and biogenesis.Microtubule-driven movement				2.59	2.49	2.69	-0.11	-0.61	-2.11	-1.21	-0.81	-1.51	-1.91	-0.71	-0.91	-2.01	-1.51	-1.91	-1.61	-0.41	-0.51	-1.51	-2.01	-1.51	-1.51	-1.41	-2.21	0.59	0.89	0.79	-0.91	-0.91	-0.71	-1.31	-0.61	-1.51	-2.21	-1.81	-2.31	-2.21	-1.41	-1.71	-1.81	-1.41	-1.61
VIT_12s0034g01430			F-box family protein	Metabolism.Primary metabolism.Protein metabolism and modification.Proteolysis.cytoplasmic and nuclear protein degradation.Ubiquitin-mediated proteolysis				1.78	1.18	1.78	-1.02	-0.92	-0.92	-0.92	-0.72	-0.82	-0.92	-0.82	-0.62	-0.72	-1.12	-0.92	-0.92	-1.12	-0.52	-0.32	-0.52	-0.42	-1.22	-0.52	-1.02	-0.42	-0.42	-0.22	-0.52	-0.32	-0.42	-0.22	-0.12	-0.12	-0.92	-1.12	-0.92	-0.92	-0.92	-0.72	-0.82	-0.22	-0.62
VIT_10s0003g05680			CHUP1 (chloroplast unusual positioning 1)	Cellular process.Cellular component organization and biogenesis.Cytoskeleton organization and biogenesis.Actin organization and biogenesis				2.48	2.18	2.48	-1.02	-1.12	-0.22	-1.52	-1.02	-0.72	-1.42	-1.52	-1.12	-1.32	-0.92	-1.32	-1.62	-1.22	-1.02	-1.32	-1.02	-1.52	-1.42	-0.62	-1.02	-0.22	0.18	-0.02	-1.22	-1.22	-0.82	-1.42	-0.82	-1.82	-0.72	-1.12	-0.72	-1.32	-1.22	-0.92	-0.92	-1.32	-1.12
VIT_17s0000g09320	VVTU10866_at		AAA-type ATPase	Diverse functions.Gene family with diverse functions.AAA-type ATPase domain family				1.73	2.13	1.43	-0.67	-0.97	-0.57	-0.67	-1.37	-0.97	-0.67	0.33	0.83	-0.77	0.33	-0.87	0.03	0.63	1.53	0.43	-0.87	-1.07	-0.97	-0.87	-0.97	-0.97	-1.07	-0.67	-1.47	-1.37	-1.27	-1.37	-1.07	-1.47	-1.17	-0.67	-1.17	-0.97	-1.07	-0.77	-0.87	-1.07	-0.97
VIT_00s0313g00010			Centromere protein	Cellular process.Cell growth and death				2.01	1.51	1.41	-0.99	-1.09	-0.19	-1.29	-1.79	-0.29	-0.59	-1.29	-0.29	-0.59	0.01	-0.99	-1.39	-1.29	-0.39	-0.39	-1.29	-1.29	-0.59	-0.69	-0.09	-0.99	-0.39	-0.69	-1.09	-0.59	-0.69	-0.59	0.51	-0.69	-1.19	-0.49	-0.59	-1.09	-0.89	-1.09	-1.29	-0.79	-1.59
								BerryPericarp-FS_rep1	BerryPericarp-FS_rep2	BerryPericarp-FS_rep3	BerryPericarp-PFS_rep1	BerryPericarp-PFS_rep2	BerryPericarp-PFS_rep3	BerryPericarp-V_rep1	BerryPericarp-V_rep2	BerryPericarp-V_rep3	BerryPericarp-MR_rep1	BerryPericarp-MR_rep2	BerryPericarp-MR_rep3	BerryPericarp-R_rep1	BerryPericarp-R_rep2	BerryPericarp-R_rep3	BerryPericarp-PHWI_rep1	BerryPericarp-PHWI_rep2	BerryPericarp-PHWI_rep3	BerryPericarp-PHWII_rep1	BerryPericarp-PHWII_rep2	BerryPericarp-PHWII_rep3	BerryPericarp-PHWIII_rep1	BerryPericarp-PHWIII_rep2	BerryPericarp-PHWIII_rep3	BerryFlesh-PFS_rep1	BerryFlesh-PFS_rep2	BerryFlesh-PFS_rep3	BerryFlesh-V_rep1	BerryFlesh-V_rep2	BerryFlesh-V_rep3	BerryFlesh-MR_rep1	BerryFlesh-MR_rep2	BerryFlesh-MR_rep3	BerryFlesh-R_rep1	BerryFlesh-R_rep2	BerryFlesh-R_rep3	BerryFlesh-PHWI_rep1	BerryFlesh-PHWI_rep2	BerryFlesh-PHWI_rep3	BerryFlesh-PHWII_rep1	BerryFlesh-PHWII_rep2	BerryFlesh-PHWII_rep3
VIT_12s0059g00230	VVTU2606_at		Epoxide hydrolase 2	Metabolism.Cellular metabolism.Epoxide hydrolase family	Response to stimulus.Stress response.Biotic stress response			1.26	1.16	1.46	1.06	0.96	-0.64	-0.44	-0.24	-0.04	-0.34	-0.64	-0.94	-1.04	-2.54	-1.94	-1.34	-3.44	-2.34	-2.64	-3.34	-4.44	-3.64	-3.74	-2.64	0.26	0.46	0.46	-0.34	0.26	0.06	-1.14	-1.04	-1.34	-1.34	-0.94	-0.94	-3.44	-3.14	-3.34	-4.04	-3.24	-4.14
VIT_12s0059g00220			Epoxide hydrolase	Metabolism.Cellular metabolism.Epoxide hydrolase family	Response to stimulus.Stress response.Biotic stress response			1.73	1.33	0.93	0.23	-0.17	0.13	-1.17	-0.07	-0.07	-0.87	-1.07	-1.77	-1.87	-2.37	-3.37	-3.77	-3.77	-3.87	-3.07	-2.57	-3.37	-2.97	-2.47	-2.67	0.13	0.33	0.23	-0.77	0.03	0.33	-0.77	-0.67	-0.87	-0.77	-0.67	-0.37	-3.07	-3.77	-2.77	-3.47	-2.47	-2.37
VIT_08s0007g02240	VVTU38378_s_at	1617237_s_at 1616374_at 1612725_at 1616190_at	Calcium/proton exchanger CAX3	Transport overview.Electrochemical Potential-driven Transporters.Porters.Ca2+:Cation Antiporter	Transport overview.Ion transport.Cation transport			2.16	1.66	2.16	1.26	-1.44	-0.54	-1.34	-0.34	0.36	-0.84	-0.64	-1.84	-1.74	-3.44	-1.64	-4.14	-3.64	-3.74	-5.04	-4.94	-5.64	-4.54	-5.84	-6.04	1.76	1.96	1.46	-2.24	-0.74	-1.54	-1.74	-2.74	-1.54	-1.94	-2.74	-2.44	-6.14	-5.64	-3.34	-5.04	-4.54	-4.34
VIT_05s0020g03380	VVTU24387_at		WNK1 (with no lysine (K) 1)	Signaling.Signaling pathway.Circadian clock Signaling	Signaling.Signaling pathway.Protein kinase			1.05	1.25	0.95	0.55	0.55	0.55	0.05	0.55	0.55	-1.85	-1.85	-3.15	-0.35	-0.65	-1.35	-2.65	-3.15	-2.05	-2.25	-4.25	-4.95	-2.55	-4.55	-4.45	0.45	0.55	0.75	-0.15	0.15	0.25	-0.45	0.15	-0.85	-2.15	-1.05	-2.35	-2.95	-2.75	-1.95	-3.85	-3.15	-4.25
VIT_14s0108g01420	VVTU2040_at	1615486_at	DEFENSE NO death 1	Response to stimulus.Stress response.Biotic stress response.Plant-pathogen interaction	Transport overview.Channels and pores.a-Type channels.The Voltage-gated Ion Channel.Cyclic nucleotide-gated nonselective cation channel	Signaling.Signaling pathway.Calcium sensors and Signaling	Transport overview.Ion transport.Cation transport.Calcium transport	1.5	1.6	1.7	1.7	1.5	0.5	-0.1	0.5	0.1	-1.6	-1.9	-3.4	-1.1	-2.6	-1.5	-3.5	-4.1	-3.7	-3.5	-2.6	-2.6	-2.5	-2.7	-3.3	1.8	2.1	2.1	-1	-0.7	-0.9	-2.2	-2	-2.5	-3.4	-2.9	-3.3	-2.8	-2.6	-2.3	-2.4	-3.1	-2.7
VIT_12s0035g00970	VVTU17205_at		Evolutionarily conserved C-terminal region 11 ECT11	Metabolism.Primary metabolism.Nucleobase, nucleoside, nucleotide, nucleic acid metabolism.Nucleic acid metabolism.RNA metabolism.RNA processing.mRNA processing.mRNA splicing				1.29	0.59	1.29	0.89	0.89	0.99	-0.31	0.79	0.49	-0.61	-0.71	-2.11	-0.51	-2.01	-1.01	-3.61	-2.81	-5.01	-2.81	-2.41	-2.91	-2.91	-3.11	-3.61	0.89	0.99	0.89	-1.01	-0.41	-0.91	-1.61	-1.51	-1.71	-2.61	-1.81	-2.31	-3.81	-3.91	-1.61	-3.31	-2.61	-3.21
VIT_02s0025g04120	VVTU13700_at	1611283_at	Calmodulin binding protein	Signaling.Signaling pathway.Calcium sensors and Signaling				1.48	1.58	1.28	-0.02	0.08	-0.02	-0.32	0.58	0.28	-2.12	-3.02	-3.12	-1.92	-2.42	-2.32	-3.42	-2.92	-3.12	-3.82	-3.42	-4.12	-3.12	-4.32	-3.52	-0.02	0.48	-0.02	-0.52	0.18	-0.72	-1.22	-0.72	-1.72	-3.02	-1.42	-2.02	-3.72	-4.12	-2.72	-3.62	-3.42	-3.62
VIT_04s0023g01170	VVTU3054_s_at	1609574_at 1607061_at	Unknown protein	Unknown				1.61	1.91	1.71	0.31	1.11	0.21	-0.69	0.21	0.11	-0.89	0.01	-1.79	-0.79	-0.79	-1.69	-3.39	-3.59	-3.19	-2.59	-2.59	-3.29	-2.99	-2.79	-3.09	0.71	0.91	0.81	0.71	0.71	0.81	-0.49	0.21	-0.49	-0.09	0.11	-0.29	-3.29	-3.09	-2.59	-2.39	-3.19	-2.99
VIT_03s0180g00140	VVTU14196_at	1609136_at	Acetyl xylan esterase AxeA	Unknown				1.11	1.71	1.01	1.11	1.11	0.01	0.21	0.11	0.21	-0.89	-0.39	-0.79	-0.19	0.21	-0.89	-1.69	-1.39	-0.69	-0.89	-2.39	-2.89	-2.49	-1.99	-2.19	0.21	0.11	0.11	0.01	0.11	0.31	-0.89	-0.59	-0.79	-0.89	-0.39	-1.19	-2.79	-2.09	-1.29	-2.69	-2.39	-3.29
VIT_10s0003g02780	VVTU927_at		Unknown protein	Unknown				1.38	1.68	1.38	1.48	1.28	0.98	0.38	0.68	0.18	-0.22	-1.72	-0.62	-0.42	-0.02	-0.92	-3.62	-1.32	-0.12	-1.12	-2.32	-2.42	-2.42	-2.92	-3.22	1.18	0.98	1.08	0.28	0.18	0.28	-1.22	-0.82	-1.22	-1.82	-1.22	-1.72	-2.92	-3.02	-2.02	-2.02	-2.72	-2.82
VIT_04s0023g01660	VVTU27640_at	1619334_at 1610187_a_at 1616911_at	LAS2	Regulation overview.Regulation of gene expression.Regulation of transcription.Transcription factor.GRAS family transcription factor				1.81	1.81	1.61	0.81	0.71	0.71	0.41	0.91	0.71	0.01	-0.09	0.11	-0.29	-2.09	-0.79	-2.39	-2.09	-1.19	-2.39	-2.59	-2.79	-2.79	-2.89	-3.49	1.11	1.31	0.91	0.21	0.11	0.21	-1.09	-1.79	-1.29	-2.19	-1.79	-2.69	-4.39	-4.29	-3.89	-2.49	-3.59	-3.89
VIT_05s0020g00870	VVTU633_at		UbiE/COQ5 methyltransferase	Metabolism.Primary metabolism.Coenzyme and prosthetic group metabolism.Biosynthesis of derivatives of dehydroquinic acid, shikimic acid and chorismic acid.Ubiquinone biosynthesis	Metabolism.Secondary metabolism.Terpenoid metabolism.Terpenoid biosynthesis.Terpenoid-quinone biosynthesis			1.1	1.1	1.2	1.1	1.3	0.3	0.1	0.3	0.1	0.5	-0.2	0.4	-0.3	-1.4	-0.7	-1.6	-2.5	-2.3	-2	-1.5	-1.2	-1.8	-1.8	-2.2	0.8	0.7	0.9	1	-0.1	0.1	-0.8	-0.6	-0.6	-1	-1.3	-1.2	-1.7	-1.8	-1.7	-1.9	-1.6	-1.8
VIT_01s0244g00140	VVTU20359_at		Aspartate kinase	Metabolism.Primary metabolism.Amino acid metabolism.Glycine, serine, and threonine metabolism	Metabolism.Primary metabolism.Amino acid metabolism.Lysine metabolism.Lysine biosynthesis	Metabolism.Primary metabolism.Amino acid metabolism.Amino acid biosynthesis	Metabolism.Primary metabolism.Amino acid metabolism.Cysteine and methionine metabolism	0.84	0.54	1.04	0.34	1.04	0.44	0.14	0.74	0.64	0.14	-0.46	-0.76	-0.46	-0.06	-0.66	-1.86	-0.46	-0.06	-1.86	-2.26	-2.16	-2.66	-2.36	-2.46	0.74	0.54	0.54	0.04	-0.26	-0.06	-1.36	-1.06	-1.16	-1.96	-2.26	-2.06	-2.06	-2.76	-1.56	-2.76	-2.06	-2.26
								BerryPericarp-FS_rep1	BerryPericarp-FS_rep2	BerryPericarp-FS_rep3	BerryPericarp-PFS_rep1	BerryPericarp-PFS_rep2	BerryPericarp-PFS_rep3	BerryPericarp-V_rep1	BerryPericarp-V_rep2	BerryPericarp-V_rep3	BerryPericarp-MR_rep1	BerryPericarp-MR_rep2	BerryPericarp-MR_rep3	BerryPericarp-R_rep1	BerryPericarp-R_rep2	BerryPericarp-R_rep3	BerryPericarp-PHWI_rep1	BerryPericarp-PHWI_rep2	BerryPericarp-PHWI_rep3	BerryPericarp-PHWII_rep1	BerryPericarp-PHWII_rep2	BerryPericarp-PHWII_rep3	BerryPericarp-PHWIII_rep1	BerryPericarp-PHWIII_rep2	BerryPericarp-PHWIII_rep3	BerryFlesh-PFS_rep1	BerryFlesh-PFS_rep2	BerryFlesh-PFS_rep3	BerryFlesh-V_rep1	BerryFlesh-V_rep2	BerryFlesh-V_rep3	BerryFlesh-MR_rep1	BerryFlesh-MR_rep2	BerryFlesh-MR_rep3	BerryFlesh-R_rep1	BerryFlesh-R_rep2	BerryFlesh-R_rep3	BerryFlesh-PHWI_rep1	BerryFlesh-PHWI_rep2	BerryFlesh-PHWI_rep3	BerryFlesh-PHWII_rep1	BerryFlesh-PHWII_rep2	BerryFlesh-PHWII_rep3
VIT_15s0046g00930			Zinc finger (C3HC4-type ring finger)	Regulation overview.Regulation of gene expression.Regulation of transcription.Transcription factor.Zinc finger C3HC4 family transcription factor				-1.23	-1.23	-1.23	0.57	0.87	0.27	0.97	-0.53	-0.53	0.37	1.97	2.37	1.97	2.27	0.87	1.67	1.97	3.17	2.37	0.97	0.37	0.77	1.37	1.87	-0.93	-1.03	-1.33	-1.43	-0.63	-0.33	-0.23	-0.63	-0.63	0.87	1.57	1.27	0.77	0.47	0.47	1.57	0.27	0.37
VIT_07s0005g03700			SCR3	Regulation overview.Regulation of gene expression.Regulation of transcription.Transcription factor.GRAS family transcription factor				0.11	-0.89	0.01	0.81	1.11	0.11	1.21	0.11	-0.09	0.61	1.01	2.11	2.21	2.71	2.21	0.21	1.41	3.31	2.31	0.11	-0.49	0.31	0.61	0.51	-0.69	-0.79	-0.99	-0.69	-0.99	-0.29	-0.39	-0.79	-0.19	1.11	0.91	1.21	1.21	0.21	-0.29	0.81	-0.49	-0.59
								BerryPericarp-FS_rep1	BerryPericarp-FS_rep2	BerryPericarp-FS_rep3	BerryPericarp-PFS_rep1	BerryPericarp-PFS_rep2	BerryPericarp-PFS_rep3	BerryPericarp-V_rep1	BerryPericarp-V_rep2	BerryPericarp-V_rep3	BerryPericarp-MR_rep1	BerryPericarp-MR_rep2	BerryPericarp-MR_rep3	BerryPericarp-R_rep1	BerryPericarp-R_rep2	BerryPericarp-R_rep3	BerryPericarp-PHWI_rep1	BerryPericarp-PHWI_rep2	BerryPericarp-PHWI_rep3	BerryPericarp-PHWII_rep1	BerryPericarp-PHWII_rep2	BerryPericarp-PHWII_rep3	BerryPericarp-PHWIII_rep1	BerryPericarp-PHWIII_rep2	BerryPericarp-PHWIII_rep3	BerryFlesh-PFS_rep1	BerryFlesh-PFS_rep2	BerryFlesh-PFS_rep3	BerryFlesh-V_rep1	BerryFlesh-V_rep2	BerryFlesh-V_rep3	BerryFlesh-MR_rep1	BerryFlesh-MR_rep2	BerryFlesh-MR_rep3	BerryFlesh-R_rep1	BerryFlesh-R_rep2	BerryFlesh-R_rep3	BerryFlesh-PHWI_rep1	BerryFlesh-PHWI_rep2	BerryFlesh-PHWI_rep3	BerryFlesh-PHWII_rep1	BerryFlesh-PHWII_rep2	BerryFlesh-PHWII_rep3
VIT_08s0007g04820	VVTU8408_at		Pectate lyase	Cellular process.Cellular component organization and biogenesis.Cell wall organization and biogenesis.Cell wall metabolism.Cell wall catabolism.Pectin catabolism				2.58	2.48	2.38	1.18	0.48	-1.62	-0.52	-1.12	-1.32	-0.62	0.58	1.08	-0.02	0.98	0.08	-0.82	1.38	1.88	0.68	-2.52	-1.92	-2.72	-2.82	-2.32	0.08	0.48	0.28	-1.52	-2.02	-1.42	-2.42	-2.12	-2.62	-1.72	-0.82	-0.92	-0.42	-1.22	-1.82	-0.92	-2.92	-2.22
VIT_07s0129g01070			Leucine-rich repeat protein kinase	Signaling.Signaling pathway.Protein kinase				1.61	2.11	2.11	2.01	0.41	-0.89	-1.39	-1.39	-2.29	-1.49	-0.69	-0.59	-1.09	0.21	-1.59	-0.79	1.91	2.01	0.81	-1.89	-1.39	-2.19	-1.49	-1.89	-0.19	0.31	0.11	-1.79	-2.29	-1.99	-2.59	-2.19	-2.19	-1.39	-0.89	-0.59	-0.69	-1.09	-1.69	-0.89	-2.19	-1.09
VIT_02s0025g02700	VVTU20441_at		Glutaredoxin family protein	Response to stimulus.Stress response.Abiotic stress response.Oxidative stress response				2.71	2.61	2.91	0.51	0.81	1.41	-1.39	-0.29	-1.89	-1.19	0.11	-0.19	-0.89	0.31	-1.59	-1.39	0.71	1.11	0.21	-1.49	-1.89	-3.09	-2.19	-2.49	0.31	0.41	0.11	-1.59	-1.19	-1.49	-1.19	-1.59	-1.89	-0.19	0.01	0.01	-0.79	-0.89	-1.19	-0.09	-1.99	-1.39
VIT_18s0001g09920	VVTU1892_at		Cyclin delta-3 (CYCD3_1)	Signaling.Hormone Signaling.Cytokinin Signaling.Cytokinin-mediated Signaling pathway	Cellular process.Cell growth and death	Regulation overview.Regulation of cell cycle		3.4	2.8	3.3	1.3	0.4	-0.6	-0.5	-1.1	-1.5	-0.8	-0.4	-0.7	1	1	-1.1	-1	0.7	1.5	-0.8	-2	-2.5	-2.7	-1.4	-1.4	-0.3	-0.2	-0.2	-2.7	-2.5	-2.2	-2.2	-2.8	-2.5	-1.8	-1.6	-2.1	-0.5	-2.3	-1.7	-1	-2.9	-1.8
VIT_12s0059g01900	VVTU20102_at		Unknown protein	Unknown				2.9	2.6	3.1	1	1	0.8	-2.2	-1.6	-2	0.2	0.8	1.3	-1.7	-0.9	-2.2	0.3	-0.5	2	-0.6	-2.2	-2.2	-2.3	-1.8	-1.1	0.2	1	1	-2	-1.6	-1.8	-1.7	-1.8	-1.6	-0.8	-0.8	-1	-1.8	-1.4	-1.1	-2.2	-2.5	-2.2
VIT_01s0026g01420	VVTU38167_at VVTU26611_at	1616611_at	Wall-associated kinase 4	Signaling.Signaling pathway.Protein kinase				2.69	3.39	3.09	1.39	0.79	-0.31	-1.11	-0.91	-1.81	-0.11	0.49	0.49	-0.91	-0.41	-1.91	-0.11	0.09	1.29	-1.11	-2.31	-2.01	-2.31	-2.01	-2.51	1.99	2.49	1.69	-2.31	-1.91	-2.51	-2.61	-2.91	-2.71	-1.41	-1.41	-0.71	-1.51	-2.21	-2.21	-1.61	-3.21	-2.31
VIT_07s0129g00030	VVTU23474_at VVTU4407_at	1606591_at 1610388_at	SHR1	Regulation overview.Regulation of gene expression.Regulation of transcription.Transcription factor.GRAS family transcription factor				1.64	1.74	1.24	0.54	0.44	-2.66	-0.66	-0.96	-1.26	0.24	-0.06	1.64	-0.26	0.64	0.04	-0.56	0.44	1.74	-0.16	-1.66	-1.36	-1.06	-1.06	-1.66	0.74	1.14	1.04	-1.16	-1.36	-1.26	-1.46	-0.46	-1.26	-1.26	-0.86	-1.06	-0.46	-1.86	-2.46	-0.76	-0.96	-1.06
VIT_01s0137g00720	VVTU2513_at		Lipase GDSL	Unclear				0.69	1.69	1.19	-0.21	0.09	-1.81	-0.41	-1.61	-0.91	0.49	2.09	2.59	-0.31	0.69	-0.71	0.79	0.59	2.29	-1.71	-1.71	-0.91	-1.81	-1.41	-1.81	-1.21	-0.81	-1.11	-1.61	-1.91	-1.71	-1.61	-1.91	-1.61	-2.01	-1.51	-1.51	-2.01	-1.71	-1.61	-1.41	-1.81	-1.51
VIT_07s0005g00740	VVTU1294_at	1607705_at 1607528_at 1611330_at	Endo-1,4-beta-glucanase	Cellular process.Cellular component organization and biogenesis.Cell wall organization and biogenesis.Cell wall metabolism.Cell wall catabolism.Cellulose catabolism				1.69	0.89	1.59	-2.11	-1.11	-2.71	-1.31	-1.51	-1.51	-0.71	-0.71	-0.61	-0.71	0.49	-1.11	-0.11	-0.21	-0.01	-0.81	-3.01	-1.41	-2.21	-2.01	-1.61	-0.71	0.09	-0.51	-0.21	-0.21	-0.31	-1.31	-1.81	-2.11	-2.11	-1.51	-2.21	-1.51	-1.41	-2.31	-2.51	-3.31	-3.01
VIT_09s0002g00450	VVTU1936_at	1611638_at	Subtilase	Metabolism.Primary metabolism.Protein metabolism and modification.Proteolysis.Peptidase-mediated proteolysis.Subtilase-mediated proteolysis				1.68	1.68	1.58	1.18	0.78	-2.62	-0.22	-1.72	-2.02	-1.02	0.08	-0.12	0.18	0.98	-0.42	-0.52	0.88	1.98	-0.32	-2.62	-2.22	-2.82	-2.92	-2.72	-0.02	0.08	-0.02	-1.22	-1.32	-1.62	-2.52	-2.22	-2.32	-2.12	-1.32	-1.52	-1.62	-1.82	-2.62	-2.22	-3.32	-2.62
VIT_05s0077g02270			Unknown protein	Unknown				0.83	2.13	1.53	-0.27	-0.47	-2.27	-1.37	-1.47	-3.07	-0.27	-0.27	1.03	-1.17	0.43	-0.87	-0.37	1.03	1.03	0.23	-1.87	-1.77	-2.07	-2.57	-2.07	-0.47	0.43	-0.27	-1.57	-1.97	-1.77	-2.37	-1.47	-1.67	-1.47	-1.07	-1.07	-0.77	-1.07	-1.47	-1.47	-1.77	-1.97
VIT_18s0001g07340	VVTU2368_at VVTU19248_s_at	1619394_at 1614558_at	Aspartic proteinase nepenthesin-1 precursor	Metabolism.Primary metabolism.Protein metabolism and modification.Proteolysis.Peptidase-mediated proteolysis				4.01	4.01	4.31	1.21	0.71	-1.09	-0.99	-0.99	-3.19	-1.29	-0.29	0.51	-0.79	-0.49	-0.69	-0.99	-0.59	0.41	-0.99	-2.59	-3.19	-1.99	-1.79	-2.49	0.31	0.81	0.21	-2.59	-3.69	-3.19	-3.49	-3.39	-3.99	-2.29	-1.59	-2.39	-1.79	-1.99	-2.89	-2.79	-3.69	-3.29
VIT_03s0038g02180			Glycosyl hydrolase family 10 protein	Cellular process.Cellular component organization and biogenesis.Cell wall organization and biogenesis.Cell wall metabolism.Cell wall catabolism.Xylan catabolism				2.47	1.87	2.57	0.17	-0.23	0.17	-0.83	-2.03	-2.53	-1.13	-0.73	0.27	-0.73	0.07	-0.83	-0.93	0.27	0.77	-1.83	-2.03	-2.53	-1.63	-2.03	-1.93	-0.83	-0.43	-0.33	-2.33	-2.23	-2.73	-2.43	-2.53	-2.33	-1.23	-0.83	-1.03	-1.43	-1.33	-2.03	-1.93	-2.63	-2.53
VIT_14s0030g01870	VVTU8952_at	1621574_at	NIMA protein kinase	Signaling.Signaling pathway.Protein kinase	Development.Meristem organization and activity			1.92	1.52	2.22	2.32	1.42	-1.58	-0.98	0.02	-1.08	0.12	0.72	1.92	0.42	0.22	-1.68	0.62	-0.18	1.32	-1.08	-2.78	-2.08	-2.38	-1.78	-2.28	0.52	0.32	0.62	-1.88	-1.98	-2.78	-2.68	-2.48	-1.98	-1.98	-1.08	-1.68	-0.38	-1.08	-1.58	-1.18	-2.58	-1.68
VIT_01s0010g01660	VVTU9379_at	1611378_at 1615153_at	Receptor protein kinase	Signaling.Signaling pathway.Protein kinase				1.82	2.42	1.92	1.82	1.52	0.22	-0.88	-0.28	-1.98	-0.68	-0.48	0.52	-0.68	-0.48	-1.08	-1.28	-0.28	0.62	-0.88	-2.28	-2.18	-2.48	-2.48	-2.58	1.42	1.72	1.62	-2.48	-1.88	-2.18	-2.58	-1.98	-2.18	-1.68	-1.28	-1.18	0.02	-1.28	-1.78	-1.78	-2.18	-2.28
								BerryPericarp-FS_rep1	BerryPericarp-FS_rep2	BerryPericarp-FS_rep3	BerryPericarp-PFS_rep1	BerryPericarp-PFS_rep2	BerryPericarp-PFS_rep3	BerryPericarp-V_rep1	BerryPericarp-V_rep2	BerryPericarp-V_rep3	BerryPericarp-MR_rep1	BerryPericarp-MR_rep2	BerryPericarp-MR_rep3	BerryPericarp-R_rep1	BerryPericarp-R_rep2	BerryPericarp-R_rep3	BerryPericarp-PHWI_rep1	BerryPericarp-PHWI_rep2	BerryPericarp-PHWI_rep3	BerryPericarp-PHWII_rep1	BerryPericarp-PHWII_rep2	BerryPericarp-PHWII_rep3	BerryPericarp-PHWIII_rep1	BerryPericarp-PHWIII_rep2	BerryPericarp-PHWIII_rep3	BerryFlesh-PFS_rep1	BerryFlesh-PFS_rep2	BerryFlesh-PFS_rep3	BerryFlesh-V_rep1	BerryFlesh-V_rep2	BerryFlesh-V_rep3	BerryFlesh-MR_rep1	BerryFlesh-MR_rep2	BerryFlesh-MR_rep3	BerryFlesh-R_rep1	BerryFlesh-R_rep2	BerryFlesh-R_rep3	BerryFlesh-PHWI_rep1	BerryFlesh-PHWI_rep2	BerryFlesh-PHWI_rep3	BerryFlesh-PHWII_rep1	BerryFlesh-PHWII_rep2	BerryFlesh-PHWII_rep3
VIT_18s0001g10380	VVTU11733_at		Heat shock transcription factor B4	Metabolism.Primary metabolism.Protein metabolism and modification.Protein folding.Chaperone-mediated protein folding.HSP-mediated protein folding	Regulation overview.Regulation of gene expression.Regulation of transcription.Transcription factor.HSF family transcription factor	Response to stimulus.Stress response.Abiotic stress response.Temperature stress response		1.6	1	1.3	-1.6	-1.1	-0.7	-1.4	-2.1	-1.5	-0.2	-0.3	0.5	-1.2	-0.4	-1.3	-0.8	-0.1	-0.2	-0.1	-1.7	-1.5	-1.9	-1.8	-1.7	-1.3	-0.7	-1.1	-1.4	-1.6	-1.4	-1.9	-1.7	-1.8	-0.7	-0.9	-0.8	-0.2	-1.1	-1.6	-1.8	-1.3	-1.8
VIT_08s0056g00050			SCR1	Regulation overview.Regulation of gene expression.Regulation of transcription.Transcription factor.GRAS family transcription factor				0.19	-1.61	0.39	-0.41	-1.01	0.69	-1.21	-2.21	-1.81	-0.81	1.29	1.49	-0.61	0.59	-0.41	-0.41	0.99	1.29	-0.11	-2.31	-2.11	-2.41	-2.01	-2.31	-2.11	-1.91	-2.11	-1.81	-2.51	-2.51	-2.31	-2.41	-2.21	-0.61	-0.41	-0.31	-0.51	-0.21	-1.41	-0.41	-1.91	-1.21
VIT_09s0002g01540	VVTU27416_at		Unknown protein	Unknown				1.19	0.99	1.19	-0.11	-0.71	-1.51	-1.21	-1.41	-1.71	-0.91	-0.21	-0.41	-1.01	-0.11	-1.81	-0.01	-0.41	0.29	0.49	-1.41	-2.01	-1.41	-1.51	-0.31	-0.01	0.09	-0.01	-1.21	-1.71	-0.81	-1.21	-1.21	-1.21	-1.41	-0.61	-0.91	-0.21	-1.51	-1.51	-1.21	-0.91	-1.31
VIT_04s0044g01100	VVTU22383_s_at VVTU12826_at		Invertase/pectin methylesterase inhibitor	Cellular process.Cellular component organization and biogenesis.Cell wall organization and biogenesis	Metabolism.Primary metabolism.Carbohydrate metabolism.Carbohydrate metabolism enzyme inhibitor.Invertase/pectin methylesterase inhibitor family			3.15	4.15	3.05	0.45	-0.15	0.35	-1.55	-1.25	-2.05	-1.35	-1.35	-0.15	-1.35	-0.75	-1.85	-1.15	-1.25	-0.85	-1.05	-2.05	-1.55	-1.95	-1.75	-1.65	0.55	1.15	0.15	-1.75	-2.05	-1.95	-1.85	-2.05	-1.85	-1.35	-1.25	-1.25	-1.45	-1.35	-1.85	-1.35	-1.65	-1.85
								BerryPericarp-FS_rep1	BerryPericarp-FS_rep2	BerryPericarp-FS_rep3	BerryPericarp-PFS_rep1	BerryPericarp-PFS_rep2	BerryPericarp-PFS_rep3	BerryPericarp-V_rep1	BerryPericarp-V_rep2	BerryPericarp-V_rep3	BerryPericarp-MR_rep1	BerryPericarp-MR_rep2	BerryPericarp-MR_rep3	BerryPericarp-R_rep1	BerryPericarp-R_rep2	BerryPericarp-R_rep3	BerryPericarp-PHWI_rep1	BerryPericarp-PHWI_rep2	BerryPericarp-PHWI_rep3	BerryPericarp-PHWII_rep1	BerryPericarp-PHWII_rep2	BerryPericarp-PHWII_rep3	BerryPericarp-PHWIII_rep1	BerryPericarp-PHWIII_rep2	BerryPericarp-PHWIII_rep3	BerryFlesh-PFS_rep1	BerryFlesh-PFS_rep2	BerryFlesh-PFS_rep3	BerryFlesh-V_rep1	BerryFlesh-V_rep2	BerryFlesh-V_rep3	BerryFlesh-MR_rep1	BerryFlesh-MR_rep2	BerryFlesh-MR_rep3	BerryFlesh-R_rep1	BerryFlesh-R_rep2	BerryFlesh-R_rep3	BerryFlesh-PHWI_rep1	BerryFlesh-PHWI_rep2	BerryFlesh-PHWI_rep3	BerryFlesh-PHWII_rep1	BerryFlesh-PHWII_rep2	BerryFlesh-PHWII_rep3
VIT_11s0016g04630	VVTU2404_at	1621228_at	RGA3	Development.Reproductive development.Flower development	Signaling.Hormone Signaling.Gibberellic acid Signaling.Gibberellic acid-mediated Signaling pathway	Regulation overview.Regulation of gene expression.Regulation of transcription.Transcription factor.GRAS family transcription factor		1.83	1.43	1.13	1.93	1.33	0.13	1.53	1.13	0.93	0.93	0.83	0.73	0.93	0.93	0.83	-0.37	0.03	-0.77	0.13	-0.07	-0.47	-1.77	-1.37	-2.37	1.03	1.03	1.23	0.93	1.33	1.13	0.93	0.93	1.03	1.03	1.03	1.03	-0.47	-0.27	-0.87	-0.27	-0.07	0.03
VIT_08s0007g02760	VVTU12646_at	1615645_at	IAA-amino acid hydrolase 1 (ILR1)	Signaling.Hormone Signaling.Auxin Signaling.Auxin metabolism.Auxin activation by conjugation hydrolysis				2.19	2.09	2.39	2.89	2.59	1.69	1.79	1.69	1.59	1.59	1.09	1.09	1.59	1.49	0.99	0.29	-0.51	-0.91	-0.21	0.29	-0.21	-0.81	-0.51	-1.31	2.09	2.39	2.39	1.09	1.39	1.19	1.29	1.59	1.09	0.99	0.99	1.29	0.09	0.59	-0.91	0.49	0.69	0.59
								BerryPericarp-FS_rep1	BerryPericarp-FS_rep2	BerryPericarp-FS_rep3	BerryPericarp-PFS_rep1	BerryPericarp-PFS_rep2	BerryPericarp-PFS_rep3	BerryPericarp-V_rep1	BerryPericarp-V_rep2	BerryPericarp-V_rep3	BerryPericarp-MR_rep1	BerryPericarp-MR_rep2	BerryPericarp-MR_rep3	BerryPericarp-R_rep1	BerryPericarp-R_rep2	BerryPericarp-R_rep3	BerryPericarp-PHWI_rep1	BerryPericarp-PHWI_rep2	BerryPericarp-PHWI_rep3	BerryPericarp-PHWII_rep1	BerryPericarp-PHWII_rep2	BerryPericarp-PHWII_rep3	BerryPericarp-PHWIII_rep1	BerryPericarp-PHWIII_rep2	BerryPericarp-PHWIII_rep3	BerryFlesh-PFS_rep1	BerryFlesh-PFS_rep2	BerryFlesh-PFS_rep3	BerryFlesh-V_rep1	BerryFlesh-V_rep2	BerryFlesh-V_rep3	BerryFlesh-MR_rep1	BerryFlesh-MR_rep2	BerryFlesh-MR_rep3	BerryFlesh-R_rep1	BerryFlesh-R_rep2	BerryFlesh-R_rep3	BerryFlesh-PHWI_rep1	BerryFlesh-PHWI_rep2	BerryFlesh-PHWI_rep3	BerryFlesh-PHWII_rep1	BerryFlesh-PHWII_rep2	BerryFlesh-PHWII_rep3
VIT_13s0019g01780			LISCL11	Regulation overview.Regulation of gene expression.Regulation of transcription.Transcription factor.GRAS family transcription factor				-0.72	1.08	-0.02	0.08	0.58	2.98	-0.02	-0.62	-1.02	-1.02	-0.22	-0.22	0.08	1.48	-0.22	0.48	0.48	2.08	2.28	0.28	0.18	1.08	0.48	1.18	0.48	0.38	0.18	0.38	-0.22	-0.42	-0.02	-0.42	-0.32	1.68	1.58	0.98	0.98	0.68	0.58	0.28	-0.62	0.68
VIT_10s0003g02350			SRG1 (senescence-related gene 1) oxidoreductase	Unclear				-1.04	-0.34	0.06	0.46	0.36	3.76	-0.14	0.06	0.16	-0.54	0.46	0.16	-0.44	1.46	-0.04	-0.34	0.16	1.46	1.56	-0.14	1.16	0.16	0.06	1.76	0.06	-0.14	-0.34	-1.04	-0.64	-0.44	-0.44	-0.74	-0.94	1.56	0.66	1.86	0.66	1.66	1.36	0.86	-0.14	0.16
								BerryPericarp-FS_rep1	BerryPericarp-FS_rep2	BerryPericarp-FS_rep3	BerryPericarp-PFS_rep1	BerryPericarp-PFS_rep2	BerryPericarp-PFS_rep3	BerryPericarp-V_rep1	BerryPericarp-V_rep2	BerryPericarp-V_rep3	BerryPericarp-MR_rep1	BerryPericarp-MR_rep2	BerryPericarp-MR_rep3	BerryPericarp-R_rep1	BerryPericarp-R_rep2	BerryPericarp-R_rep3	BerryPericarp-PHWI_rep1	BerryPericarp-PHWI_rep2	BerryPericarp-PHWI_rep3	BerryPericarp-PHWII_rep1	BerryPericarp-PHWII_rep2	BerryPericarp-PHWII_rep3	BerryPericarp-PHWIII_rep1	BerryPericarp-PHWIII_rep2	BerryPericarp-PHWIII_rep3	BerryFlesh-PFS_rep1	BerryFlesh-PFS_rep2	BerryFlesh-PFS_rep3	BerryFlesh-V_rep1	BerryFlesh-V_rep2	BerryFlesh-V_rep3	BerryFlesh-MR_rep1	BerryFlesh-MR_rep2	BerryFlesh-MR_rep3	BerryFlesh-R_rep1	BerryFlesh-R_rep2	BerryFlesh-R_rep3	BerryFlesh-PHWI_rep1	BerryFlesh-PHWI_rep2	BerryFlesh-PHWI_rep3	BerryFlesh-PHWII_rep1	BerryFlesh-PHWII_rep2	BerryFlesh-PHWII_rep3
VIT_13s0019g01810			LISCL8	Regulation overview.Regulation of gene expression.Regulation of transcription.Transcription factor.GRAS family transcription factor				-1.2	-0.4	-1.6	-1.1	-1	-1	-0.4	-0.5	-0.8	-1.3	-1.5	-2.9	-0.5	-0.7	0.2	1.2	1.1	0.4	1.1	1.5	2	2	1.7	2.3	-0.7	-0.7	-0.7	1	-0.3	-0.2	0.3	0.4	0.3	0.4	0.6	0.6	1.8	1.8	1.3	1.7	1.5	1.9
VIT_07s0005g05640		1607349_at	Unknown protein	Unknown				-1.27	-1.17	-1.17	-1.17	-0.87	-0.77	-0.47	-0.57	-0.77	-1.17	-0.97	-1.47	-0.67	-0.57	-0.57	0.53	0.73	0.23	1.13	2.33	2.23	2.63	2.03	3.03	-1.17	-1.07	-1.37	-0.37	-0.27	-0.57	0.03	0.13	-0.27	0.03	0.03	-0.07	1.83	1.03	1.33	1.23	1.63	1.63
								BerryPericarp-FS_rep1	BerryPericarp-FS_rep2	BerryPericarp-FS_rep3	BerryPericarp-PFS_rep1	BerryPericarp-PFS_rep2	BerryPericarp-PFS_rep3	BerryPericarp-V_rep1	BerryPericarp-V_rep2	BerryPericarp-V_rep3	BerryPericarp-MR_rep1	BerryPericarp-MR_rep2	BerryPericarp-MR_rep3	BerryPericarp-R_rep1	BerryPericarp-R_rep2	BerryPericarp-R_rep3	BerryPericarp-PHWI_rep1	BerryPericarp-PHWI_rep2	BerryPericarp-PHWI_rep3	BerryPericarp-PHWII_rep1	BerryPericarp-PHWII_rep2	BerryPericarp-PHWII_rep3	BerryPericarp-PHWIII_rep1	BerryPericarp-PHWIII_rep2	BerryPericarp-PHWIII_rep3	BerryFlesh-PFS_rep1	BerryFlesh-PFS_rep2	BerryFlesh-PFS_rep3	BerryFlesh-V_rep1	BerryFlesh-V_rep2	BerryFlesh-V_rep3	BerryFlesh-MR_rep1	BerryFlesh-MR_rep2	BerryFlesh-MR_rep3	BerryFlesh-R_rep1	BerryFlesh-R_rep2	BerryFlesh-R_rep3	BerryFlesh-PHWI_rep1	BerryFlesh-PHWI_rep2	BerryFlesh-PHWI_rep3	BerryFlesh-PHWII_rep1	BerryFlesh-PHWII_rep2	BerryFlesh-PHWII_rep3
VIT_13s0067g01190			Cellulase	Cellular process.Cellular component organization and biogenesis.Cell wall organization and biogenesis.Cell wall metabolism.Cell wall catabolism.Cellulose catabolism				-0.67	0.33	-0.07	1.23	1.33	1.03	1.03	-0.17	0.03	1.03	2.33	2.83	1.93	2.83	0.73	1.83	2.53	3.23	1.93	-0.07	-0.47	-0.87	-0.47	-0.37	-0.67	-0.77	-0.97	-1.17	-0.67	-0.27	-0.67	-0.57	-0.17	0.93	1.33	1.63	1.73	1.23	0.03	1.03	-1.07	-0.37
VIT_08s0058g01170			MATE efflux family protein	Transport overview.Electrochemical Potential-driven Transporters.Porters.Multidrug/Oligosaccharidyl-lipid/Polysaccharide Flippase.Multi Antimicrobial Extrusion	Transport overview.Macromolecule transport.Multidrug transport			-0.47	0.03	-0.57	1.13	1.83	0.23	0.73	-0.07	0.53	0.83	2.33	2.93	1.73	3.13	0.13	1.43	3.03	4.03	2.53	-0.57	-0.57	-0.17	-0.47	-0.17	-0.77	-0.67	-0.67	-0.47	-0.17	-0.17	-0.27	-1.17	-0.97	0.73	0.63	0.53	0.33	0.53	-0.57	0.43	-0.87	-0.17
VIT_19s0090g01800			Armadillo/beta-catenin repeat	Unknown				-0.43	-0.03	-0.13	0.87	0.87	-0.23	0.37	-0.03	-0.03	0.17	1.27	1.87	1.17	2.37	0.37	1.27	2.97	3.87	2.47	-0.23	-0.33	0.37	-0.53	0.37	-0.63	-0.43	-0.53	-1.23	-0.93	0.17	-0.73	-0.63	0.17	-0.63	0.47	0.57	1.37	0.97	0.27	0.87	-0.03	-0.13
VIT_15s0046g02080			Unknown	Unknown				-0.69	-0.39	-0.99	1.11	1.41	-0.09	0.41	0.11	0.81	1.41	2.11	2.81	2.31	2.91	0.51	1.11	3.01	2.61	2.31	-0.09	-0.09	0.31	0.31	0.21	-0.39	-0.69	-0.89	-0.69	-1.19	-0.89	-0.49	-1.39	-0.09	0.21	1.01	0.61	1.31	0.21	-0.29	1.51	-0.49	-0.09
VIT_01s0011g02540			No hit	No hit				-0.3	-0.2	-1	0.5	0.8	-0.9	0.4	-0.2	-0.4	1.7	2.3	3.5	1.4	2.8	1.2	2	3.1	3.7	2.8	-0.3	1	-0.3	-0.3	-0.5	-0.5	-0.7	-1	-1	-1.1	-0.4	-1	-0.7	-0.6	-0.3	0.7	0.2	1.2	0.3	-0.7	1.6	-0.4	-0.4
VIT_03s0088g00890			Pathogenesis related protein 1 precursor [Vitis vinifera]	Signaling.Hormone Signaling.Jasmonate salicylate signaling.Jasmonate Signaling.Jasmonate-mediated Signaling pathway	Response to stimulus.Stress response.Biotic stress response.Plant-pathogen interaction	Signaling.Hormone Signaling.Jasmonate salicylate signaling.Salicylic acid Signaling.Salicylic acid-responsive		-0.33	-0.03	-0.03	1.37	1.17	-1.43	1.27	-0.93	-1.23	1.57	1.97	2.57	2.07	3.27	1.77	1.27	2.27	3.77	2.67	0.07	-0.03	-0.63	-0.43	-0.43	-0.53	-0.43	-0.83	-0.33	0.27	-0.23	-1.03	-0.33	-0.43	0.07	0.97	0.57	-0.03	0.27	-0.53	0.77	-0.73	-0.53
VIT_08s0040g01500			High-affinity nitrate transporter 2.4	Transport overview.Electrochemical Potential-driven Transporters.Porters.Major Facilitator Superfamily.Nitrate/Nitrite Porter	Transport overview.Ion transport.Anion transport.Nitrate transport			-0.93	-1.03	-0.53	0.57	0.87	-0.43	1.17	-1.03	-0.63	1.57	1.57	2.67	1.57	2.37	1.17	2.07	2.27	3.17	2.17	-0.23	-0.03	-0.43	-0.23	-0.53	-0.43	-0.33	-0.63	-0.43	-0.83	-0.73	-0.53	-0.33	-0.43	1.47	1.07	0.87	1.67	1.07	0.77	0.27	0.07	-0.23
VIT_05s0094g01310			Polygalacturonase GH28	Cellular process.Cellular component organization and biogenesis.Cell wall organization and biogenesis.Cell wall metabolism.Cell wall modification.Pectin modification				-1.12	-1.42	-0.02	1.18	1.18	-0.82	0.98	-0.32	-0.92	1.08	2.38	3.18	1.68	3.48	1.38	1.68	3.18	3.98	2.38	-0.22	-0.02	-0.52	-0.12	0.18	-1.32	-0.82	-0.72	-0.62	-0.82	-0.52	-0.52	-0.72	-0.42	0.28	0.68	0.58	1.68	0.68	-0.12	1.38	-0.42	0.58
VIT_10s0092g00070			Taxane 13-alpha-hydroxylase	Metabolism.Secondary metabolism.Terpenoid metabolism.Diterpenoid metabolism.Diterpenoid biosynthesis				-0.65	-0.55	-0.55	1.65	1.85	-0.45	1.15	0.05	0.45	0.55	1.45	1.65	2.55	3.35	1.55	2.05	2.75	3.65	1.95	-0.05	-0.25	-0.45	-0.05	-0.25	-0.75	-0.25	-0.65	-0.55	-0.45	-0.75	0.25	-0.15	-0.35	1.15	0.75	0.95	0.95	0.65	-0.25	0.85	-0.75	0.05
VIT_09s0054g01400			No hit	No hit				-0.83	-1.13	-0.23	1.57	1.87	-0.53	1.27	-0.33	0.27	0.87	2.77	3.07	1.97	2.97	1.57	2.27	3.17	3.87	1.97	-0.13	-0.03	-0.93	-0.33	-0.63	-0.83	-0.73	-0.83	-0.03	-0.43	-0.73	-0.03	-0.53	0.27	0.67	1.47	0.87	1.37	0.57	-0.03	1.47	-0.83	0.07
VIT_04s0023g03050			No hit	No hit				-0.8	-1.1	-0.9	1.9	2.1	0.3	1.5	-0.5	-0.3	1	1.9	2	2.3	3.5	1.7	1.3	3.1	4.1	2.9	0.3	-0.1	1	0.3	0.7	-0.4	-0.6	-1.1	0.2	0.2	0.1	-0.2	-0.1	0.5	1	1.5	1	1.4	1.1	0.4	1.1	-0.5	-0.4
VIT_18s0001g15740			No hit	No hit				-1.22	-0.92	-1.62	0.88	1.78	-0.42	1.28	-1.12	0.08	1.38	1.98	2.98	1.88	2.88	1.88	1.08	3.18	3.78	2.38	-0.12	-0.02	-0.42	0.08	-0.12	-0.42	-0.32	-0.42	0.38	-0.22	-0.22	-0.42	-0.22	-0.02	0.38	0.98	0.98	1.08	0.48	0.18	-0.12	-0.82	-0.82
VIT_13s0019g05260	VVTU20769_at		OPCL1 (OPC-8:0 COA ligase1)	Metabolism.Primary metabolism.Lipid metabolism.Fatty acid metabolism.Alpha-linolenic acid metabolism	Transport overview.Group translocators.Acyl CoA ligase-coupled transporters.Proposed Fatty Acid Transporter	Metabolism.Primary metabolism.Lipid metabolism.Fatty acid metabolism.Oxylipin biosynthesis		-0.66	-1.26	-1.66	0.94	1.04	-0.26	0.74	-1.36	-0.46	1.44	1.94	2.64	1.64	2.54	1.64	2.54	2.44	3.64	2.14	-0.16	0.34	-0.56	0.14	-0.26	-0.56	-0.56	-0.76	0.14	0.14	-0.06	-0.06	-0.46	-0.26	0.94	1.14	1.04	1.24	0.74	0.74	0.84	-0.36	-0.26
VIT_08s0105g00170			Dof zinc finger protein DOF3.5	Regulation overview.Regulation of gene expression.Regulation of transcription.Transcription factor.C2C2-DOF family transcription factor				-0.32	-1.22	-0.72	1.28	1.78	1.38	0.88	-0.52	-0.22	1.48	2.68	2.98	1.48	3.18	1.28	1.98	2.98	3.58	2.18	-0.92	-0.02	-0.72	-0.52	-0.52	-0.62	-0.22	-0.52	0.48	-0.72	-0.62	-0.72	-1.12	-1.52	0.78	1.38	1.58	1.08	1.08	-0.12	0.88	-0.72	-0.22
VIT_05s0124g00210			Peptidase S26A, signal peptidase I	Metabolism.Primary metabolism.Protein metabolism and modification.Proteolysis.Peptidase-mediated proteolysis				-1.47	-1.97	-1.17	1.83	2.03	1.03	1.33	-0.07	-0.67	1.03	2.23	3.43	2.23	3.73	1.63	1.83	2.53	4.33	2.93	-0.57	-0.27	-0.17	-0.27	-0.57	-0.27	-0.57	-0.27	-0.07	-0.47	-0.27	-0.67	-0.97	-0.67	0.83	1.63	1.33	1.93	1.13	-0.47	0.93	-1.17	0.23
VIT_05s0051g00770			No hit	No hit				-1.24	-1.24	-1.14	1.26	1.76	-1.14	1.66	-0.54	-1.04	1.56	1.96	3.86	2.26	2.86	1.96	1.26	2.76	3.76	3.06	-0.14	0.26	-0.64	-0.04	0.06	-0.84	-1.04	-0.84	-0.54	-1.24	-0.54	-0.24	-0.54	-0.14	0.06	0.96	1.26	2.16	1.36	0.06	0.76	-0.94	-0.54
VIT_03s0017g02340			No hit	No hit				-0.87	-1.27	-0.87	1.23	1.93	1.73	0.93	0.23	0.73	2.03	2.73	3.43	2.23	3.33	0.73	1.83	2.73	4.33	2.83	-0.27	-0.17	-0.57	0.33	-0.07	-0.67	-0.87	-0.57	-0.07	-0.67	-0.47	-0.47	-0.77	-0.17	0.83	1.53	0.93	1.13	1.03	0.53	0.63	-1.17	-0.47
VIT_14s0060g00530			No hit	No hit				-0.48	-1.38	-2.08	1.52	2.42	-0.58	1.52	0.22	0.52	2.22	3.72	4.32	2.72	3.72	2.12	2.42	3.92	4.72	2.52	-0.48	-0.18	-0.98	0.02	0.22	-0.88	-0.58	-0.68	-0.08	-0.58	-0.18	-0.48	-0.88	-0.08	0.22	0.82	0.62	1.62	0.42	-0.98	-0.18	-1.88	-1.18
VIT_01s0011g06670			No hit	No hit				-0.89	-1.39	-1.79	1.71	2.31	-0.79	1.41	0.51	1.21	1.91	2.81	3.61	2.91	4.11	2.01	2.31	4.01	3.91	2.41	-0.59	0.11	-0.59	-0.79	-0.69	-0.59	-0.39	-0.79	0.01	-0.19	0.31	-0.49	-0.69	-0.19	0.81	1.01	1.01	1.31	0.41	-0.59	0.41	-0.79	-0.59
VIT_17s0000g09590			No hit	No hit				-1.13	-1.23	-0.83	1.57	1.47	-1.33	1.27	-0.83	-0.33	1.87	2.17	3.07	1.97	2.87	1.67	0.87	1.57	3.37	2.27	-0.13	-0.33	-0.93	0.37	0.37	-0.53	-0.53	-0.73	-0.73	-0.63	-0.83	-0.53	-0.53	-0.53	-0.23	1.17	0.87	1.07	0.57	-0.73	1.77	-0.53	0.37
VIT_14s0060g01130			No hit	No hit				0.04	-1.26	-0.46	1.54	0.74	-1.76	0.74	-1.16	-1.26	1.94	2.74	3.84	1.84	2.74	2.14	1.84	2.64	4.04	2.04	-0.46	-0.06	-0.36	0.74	0.34	-1.06	-1.16	-1.26	-0.66	-1.16	-0.36	0.04	-0.76	0.14	0.04	0.74	0.44	1.54	0.14	-0.16	1.34	-0.06	0.44
VIT_12s0028g00900			No hit	No hit				0.06	-1.24	-0.74	1.06	0.36	-0.94	0.26	-0.74	-0.34	2.06	2.86	4.16	1.46	1.46	1.26	1.76	2.66	3.86	2.16	0.26	-0.24	-0.94	0.36	0.16	-1.04	-0.84	-1.24	-0.64	-0.44	-0.54	-0.74	-1.24	-0.84	0.06	1.26	1.06	0.76	0.36	-0.94	1.76	-0.54	-0.04
VIT_18s0001g03310			SCL26b	Regulation overview.Regulation of gene expression.Regulation of transcription.Transcription factor.GRAS family transcription factor				-0.56	-0.66	-0.66	1.14	1.44	0.44	0.74	-0.46	-1.16	0.74	2.44	3.04	1.34	2.54	0.34	1.34	2.14	4.34	2.44	-0.16	-0.46	-0.66	-0.06	0.44	-0.26	-0.76	-0.66	-0.16	-0.76	0.04	-0.26	-0.96	0.14	0.14	1.14	1.04	0.84	-0.16	-0.46	1.64	-0.26	-0.26
VIT_05s0062g00690			Heat shock protein 81-2 (HSP81-2)	Metabolism.Primary metabolism.Protein metabolism and modification.Protein folding.Chaperone-mediated protein folding.HSP-mediated protein folding	Response to stimulus.Stress response.Biotic stress response.Plant-pathogen interaction	Metabolism.Primary metabolism.Protein metabolism and modification.Protein processing in endoplasmic reticulum		-0.66	-0.86	-0.76	1.04	1.64	0.64	0.44	0.04	0.34	0.64	1.84	2.14	1.64	2.84	-0.06	1.84	3.14	3.94	1.74	-0.46	0.24	-0.86	-0.36	-0.36	-0.26	-0.06	-0.36	-0.56	-0.46	-0.16	-0.26	-0.86	0.04	0.54	0.64	0.84	1.34	0.64	0.14	0.74	-0.46	-0.36
VIT_15s0021g01590			RKL1 (Receptor-like kinase 1)	Signaling.Signaling pathway.Protein kinase				-0.56	-0.26	-1.06	1.24	1.04	-0.96	0.94	-0.36	0.14	1.14	2.14	2.74	1.84	2.44	1.04	1.04	2.64	4.44	1.84	0.04	0.14	-0.26	0.04	0.14	-0.26	-0.56	-0.56	-0.06	-0.46	-0.86	-0.46	-0.66	0.74	-0.16	0.34	0.14	0.54	0.34	-0.36	1.94	-0.36	0.04
VIT_13s0047g01170			No hit	No hit				-0.77	-0.47	-1.67	1.43	2.23	-1.17	0.83	-0.57	0.43	1.73	2.53	3.53	1.63	2.63	-0.17	1.33	2.43	4.03	2.33	0.23	-0.47	-0.47	0.43	0.73	-0.57	-0.77	-1.37	-1.27	-0.87	-0.67	-0.17	-0.37	0.13	0.03	1.23	0.93	1.93	0.13	0.93	1.63	0.33	0.03
VIT_13s0019g00990			Zinc finger (C3HC4-type ring finger)	Regulation overview.Regulation of gene expression.Regulation of transcription.Transcription factor.Zinc finger C3HC4 family transcription factor				-1.11	-1.61	-1.31	1.39	1.79	-1.51	0.29	-1.11	0.39	1.79	2.59	3.59	1.49	2.49	0.59	1.79	3.19	4.49	2.09	-0.11	0.09	-0.61	0.29	0.29	-0.71	-0.91	-0.81	-0.31	-0.61	-0.61	-0.41	-0.61	-0.31	-0.21	0.89	0.09	1.89	1.09	0.29	1.39	-0.31	0.29
VIT_02s0012g01690			No hit	No hit				-1.19	-1.19	-1.39	1.61	2.01	-0.09	1.21	-1.09	-0.69	1.81	3.51	4.11	1.61	2.81	0.41	2.41	3.71	4.61	2.31	-0.49	0.21	-0.89	-0.19	0.41	-0.59	-1.09	-0.59	-1.09	-0.29	-0.39	-0.59	-0.99	-0.29	0.01	0.31	0.71	1.81	-0.19	-0.49	2.01	-0.39	0.11
VIT_03s0091g00890			Endoxylanase	Cellular process.Cellular component organization and biogenesis.Cell wall organization and biogenesis				-0.74	-0.64	-0.94	0.96	2.06	0.06	0.76	0.26	0.26	1.66	2.06	3.66	1.96	3.56	0.16	1.76	1.46	3.26	1.86	0.06	-0.04	-0.44	0.76	0.06	-0.24	-0.84	-0.74	-0.44	-0.34	-0.14	-0.04	-0.44	-0.54	0.26	1.16	0.36	0.76	0.76	0.46	0.66	-0.64	-0.74
VIT_12s0055g00980			Peroxidase precursor	Metabolism.Primary metabolism.Amino acid metabolism.Aromatic amino acid metabolism.Phenylalanine metabolism.Phenylalanine biosynthesis	Metabolism.Cellular metabolism.Methane metabolism	Response to stimulus.Stress response.Abiotic stress response.Oxidative stress response		-0.48	-1.08	-0.38	0.62	1.12	-0.48	0.92	-0.18	-0.38	2.72	2.32	4.02	1.92	3.12	2.12	1.72	1.82	3.22	1.92	-0.68	-0.18	-0.78	0.02	-0.38	-0.08	-0.88	-0.68	-0.48	-0.58	-0.08	-0.78	-0.78	-0.28	0.42	1.02	0.52	0.12	0.42	-0.58	0.52	-1.08	-0.78
VIT_00s0120g00300			No hit	No hit				-0.31	-1.21	-0.41	1.19	0.69	-1.51	1.09	-0.61	0.29	1.79	2.29	3.49	2.39	3.29	1.39	2.19	2.29	3.19	2.59	-0.21	-0.41	-0.51	0.39	-0.11	-0.61	-1.21	-0.81	-1.11	-0.61	-0.71	-0.91	-0.51	-0.61	0.09	0.69	0.09	1.19	0.89	-0.11	1.19	-0.31	0.29
[truncated: 120 more columns]
