# Supplementary material for: Structural and Functional Analysis of the GRAS Gene Family in Grapevine Indicates a Role of GRAS Proteins in the Control of Development and Stress Responses
Source: Front Plant Sci. 2016 Mar 30;7:353. doi: 10.3389/fpls.2016.00353 (PMC4811876; doi:10.3389/fpls.2016.00353)
Supplement: Supplementary Table 3 — GRAS genes expression in experiments related to ripening, abiotic stress and biotic stress. [file Table3.XLSX]

## Sheet: ripening
		Berry Cab. Sauv.	Berry Cab. Sauv.	Berry Cab. Sauv.	Berry Cab. Sauv.	Berry Cab. Sauv.	Berry Cab. Sauv.	Berry Cab. Sauv.	Berry Chardonnay	Berry Chardonnay	Berry Chardonnay	Berry Chardonnay	Berry Chardonnay	Berry Chardonnay	Berry Chardonnay	Berry Pinot Noir	Berry Pinot Noir	Berry Pinot Noir	Berry Pinot Noir	Berry Pinot Noir	Berry Pinot Noir	Berry Pinot Noir	Berry Pinot Noir	Berry Pinot Noir				Berry Trincadeira	Berry Trincadeira	Berry Trincadeira				corvina berry	corvina berry	corvina berry	corvina berry	corvina berry	corvina berry	corvina berry	corvina berry
		EL31 vs average	EL32 vs average	EL33 vs average	EL34 vs average	EL35 vs average	EL36 vs average	EL38 vs average	EL31 vs average	EL32 vs average	EL33 vs average	EL34 vs average	EL35 vs average	EL36 vs average	EL38 vs average	EL33 2003 vs average	EL33 2005 vs average	EL33 2006 vs average	EL34 2003 vs average	EL34 2005 vs average	EL34 2006 vs average	EL36 2003 vs average	EL36 2005 vs average	EL36 2006 vs average				Green	Veraison	Ripe				fruit set	post-fruit set	veraison	medium ripe	Ripe	post-harvest withering I month	post-harvest withering 2 month	post-harvest withering 3 month
PAT1	Vitvi12g00665																									Vitvi12g00665	PAT1	0.216052	-0.315879	0.0998265		PAT1	Vitvi12g00665	1.75306	0.263443	-0.111812	-1.63703	-0.128258	-0.750031	-0.153451	0.76408
PAT2	Vitvi19g00619	-0.228571	-0.268571	-0.218571	-0.0185714	-0.138571	0.401429	0.471429	-0.0871429	-0.387143	-0.407143	0.652857	0.0528571	-0.0471429	0.222857	0.215556	0.795556	-0.454444	-0.124444	0.675556	-0.0544444	-0.174444	-0.254444	-0.624444		Vitvi19g00619	PAT2	0.0911154	-0.0559441	-0.0351713		PAT2	Vitvi19g00619	0.40313	0.795836	0.720652	0.134931	0.210079	-1.42816	-0.971405	0.134934
PAT3	Vitvi10g00271	-0.841429	0.528571	0.00857143	-0.251429	0.338571	0.158571	0.0585714	-0.138571	0.491429	0.00142857	0.831429	-0.168571	-0.728571	-0.288571	0.428889	1.09889	-1.15111	1.19889	1.44889	-0.951111	-0.0711111	-0.611111	-1.39111		Vitvi10g00271	PAT3	0.0410647	-0.111024	0.0699593		PAT3	Vitvi10g00271	-0.684857	-0.1639	0.345986	0.884274	0.227046	-0.531285	-0.427444	0.35018
PAT4	Vitvi19g00392	-0.617143	-0.167143	-0.267143	-0.257143	-0.0771429	0.632857	0.752857	-0.437143	-0.267143	-0.437143	0.822857	-0.0871429	-0.157143	0.562857	0.473333	0.853333	-1.34667	0.183333	1.03333	-1.01667	-0.00666667	0.123333	-0.296667		Vitvi19g00392	PAT4	-0.546383	-0.616776	1.16316		PAT4	Vitvi19g00392	-0.593401	-0.213405	-0.143946	-0.183523	0.176568	-0.276336	0.222303	1.01174
PAT6	Vitvi16g01086	-0.628571	-0.628571	-0.428571	-0.118571	-0.118571	1.03143	0.891429	-0.632857	-0.682857	-0.532857	-0.272857	0.447143	0.727143	0.947143	-0.163333	-0.143333	-0.843333	0.156667	0.156667	-0.363333	0.836667	0.416667	-0.0533333		Vitvi16g01086	PAT6	-0.933213	0.032353	0.90086		PAT6	Vitvi16g01086	-0.920049	-0.8294	0.336107	0.200164	0.750158	-0.426793	-0.0291371	0.918949
PAT7	Vitvi04g01696																									Vitvi04g01696	PAT7	0.259358	-0.23005	-0.0293078		PAT7	Vitvi04g01696	0.355245	-0.344702	-0.769791	-0.118604	-0.182766	0.97171	-0.0206252	0.109532
PAT8	Vitvi18g01210	-0.685714	-0.145714	-0.215714	-0.115714	0.294286	0.484286	0.384286	-0.455714	-0.0457143	-0.0457143	0.204286	0.204286	-0.135714	0.274286	-0.417778	0.302222	-0.337778	-0.207778	0.572222	-0.207778	0.162222	0.162222	-0.0277778		Vitvi18g01210	PAT8	#DIV/0!	#DIV/0!	#DIV/0!		PAT8	Vitvi18g01210	-0.664353	-0.149773	0.155475	0.176576	0.119064	-0.0100482	-0.15434	0.527398
SHR5	Vitvi07g01612																									Vitvi07g01612	SHR5	0.148052	-0.205432	0.0573804		SHR5	Vitvi07g01612	-1.03252	0.246421	-1.05374	0.356441	0.914808	1.77079	-0.194505	-1.00769
SHR4	Vitvi12g00571	-0.0257143	-0.125714	-0.0257143	-0.175714	0.174286	-0.0257143	0.204286	-0.0914286	-0.121429	-0.00142857	-0.131429	0.178571	0.0285714	0.138571	0.141111	-0.258889	-0.0588889	0.181111	-0.168889	-0.0588889	0.0711111	0.0111111	0.141111		Vitvi12g00571	SHR4	#DIV/0!	#DIV/0!	#DIV/0!		SHR4	Vitvi12g00571	-0.680325	0.162572	0.235466	0.14195	0.269254	-0.0728179	0.076383	-0.132483
SHR3	Vitvi09g01487																									Vitvi09g01487	SHR3	#DIV/0!	#DIV/0!	#DIV/0!		SHR3	Vitvi09g01487	-1.80719	-0.916872	-0.942591	-0.189634	0.145363	0.485566	0.961991	2.26336
SHR2	Vitvi05g01554																									Vitvi05g01554	SHR2	#DIV/0!	#DIV/0!	#DIV/0!		SHR2	Vitvi05g01554	0.452331	-0.255372	-1.56626	1.50268	-0.163523	0.850591	-0.0744646	-0.745979
SHR1	Vitvi07g02073	0.977143	0.377143	0.0271429	-0.212857	-0.842857	-0.182857	-0.142857	1.16857	0.248571	0.268571	-0.121429	-0.651429	-0.341429	-0.571429	0.812222	0.0522222	0.332222	0.212222	0.412222	0.602222	-0.497778	-0.827778	-1.09778		Vitvi07g02073	SHR1	1.16605	-0.512584	-0.653466		SHR1	Vitvi07g02073	1.67037	-0.415906	-0.82076	0.727925	0.262752	0.661094	-0.943364	-1.14211
LISCL1	Vitvi06g00491	-0.138571	-0.108571	-0.108571	0.101429	-0.298571	0.211429	0.341429	-0.157143	-0.0271429	0.0228571	0.402857	-0.0171429	-0.0271429	-0.197143	0.263333	-0.116667	-0.0266667	-0.156667	0.513333	0.403333	-0.396667	-0.0966667	-0.386667		Vitvi06g00491	LISCL1	#DIV/0!	#DIV/0!	#DIV/0!		LISCL1	Vitvi06g00491	0.391886	-0.15504	0.282538	-0.556406	-0.141322	-0.168249	-0.519096	0.86569
LISCL4	Vitvi06g00490																									Vitvi06g00490	LISCL4	#DIV/0!	#DIV/0!	#DIV/0!		LISCL4	Vitvi06g00490	-0.736298	-0.323696	-1.02674	0.453899	0.640615	0.676119	-0.252372	0.568476
LISCL2	Vitvi06g00492																									Vitvi06g00492	LISCL2	#DIV/0!	#DIV/0!	#DIV/0!		LISCL2	Vitvi06g00492	-1.35606	-0.205459	-0.79596	0.168726	0.725683	0.325589	-0.157873	1.29536
LISCL12	Vitvi06g01569	-0.564286	0.245714	-0.284286	-0.564286	-0.124286	0.625714	0.665714	-0.435714	0.324286	0.0342857	0.724286	-0.315714	-0.275714	-0.0557143	0.511111	0.0511111	-0.628889	-0.368889	0.721111	-0.418889	-0.328889	0.211111	0.251111		Vitvi06g01569	LISCL12	-0.215773	-0.734536	0.950309		LISCL12	Vitvi06g01569	-0.449219	-1.87542	-0.311447	-1.65642	0.581725	0.463235	1.27856	1.96899
LISCL3	Vitvi06g00489	-0.564286	0.245714	-0.284286	-0.564286	-0.124286	0.625714	0.665714	-0.435714	0.324286	0.0342857	0.724286	-0.315714	-0.275714	-0.0557143	0.511111	0.0511111	-0.628889	-0.368889	0.721111	-0.418889	-0.328889	0.211111	0.251111		Vitvi06g00489	LISCL3	0.179167	-0.265081	0.0859135		LISCL3	Vitvi06g00489	-0.146813	0.263683	0.475148	-1.28151	0.220789	-0.354693	0.0334658	0.789928
LISCL5	Vitvi08g01214	-0.451429	-0.0514286	-0.141429	-0.141429	-0.281429	0.488571	0.578571	0.164286	-0.0457143	-0.275714	0.244286	-0.0757143	0.0242857	-0.0357143	0.461111	0.351111	-0.278889	0.0811111	0.291111	-0.498889	-0.0488889	0.201111	-0.558889		Vitvi08g01214	LISCL5	-0.142485	-0.395111	0.537596		LISCL5	Vitvi08g01214	0.400357	0.493196	0.736753	0.0770699	0.503046	-1.3155	-0.480429	-0.414495
LISCL6	Vitvi13g00312																									Vitvi13g00312	LISCL6	#DIV/0!	#DIV/0!	#DIV/0!		LISCL6	Vitvi13g00312	0.00502789	0.298116	-1.33058	-0.793795	-1.12088	0.0489384	0.83624	2.05693
LISCL8	Vitvi13g00314																									Vitvi13g00314	LISCL8	#DIV/0!	#DIV/0!	#DIV/0!		LISCL8	Vitvi13g00314	-0.998836	-0.986438	-0.512703	-1.84478	-0.296978	0.965718	1.62446	2.04955
LISCL9	Vitvi13g00311																									Vitvi13g00311	LISCL9	#DIV/0!	#DIV/0!	#DIV/0!		LISCL9	Vitvi13g00311	-0.960399	0.531463	-1.31138	-0.213466	-0.322416	0.457469	0.870449	0.948275
LISCL10	Vitvi13g01865																									Vitvi13g01865	LISCL10	#DIV/0!	#DIV/0!	#DIV/0!		LISCL10	Vitvi13g01865	-0.647223	0.355566	-0.913268	0.494955	0.0443371	0.996152	-0.100105	-0.230414
LISCL11	Vitvi13g01864																									Vitvi13g01864	LISCL11	#DIV/0!	#DIV/0!	#DIV/0!		LISCL11	Vitvi13g01864	-0.331558	0.775927	-0.979845	-0.948968	-0.0084947	0.574827	0.462866	0.455246
LISCL7	Vitvi13g00313																									Vitvi13g00313	LISCL7	#DIV/0!	#DIV/0!	#DIV/0!		LISCL7	Vitvi13g00313	-0.0134894	0.0454671	-0.463856	0.521646	-0.0555345	0.0956617	-0.121509	-0.00838505
RGA5	Vitvi01g00446	0.0142857	0.174286	0.0342857	-0.0157143	-0.445714	-0.0657143	0.304286	0.0371429	0.197143	-0.00285714	0.137143	-0.222857	-0.0328571	-0.112857	0.267778	0.0277778	-0.162222	0.217778	0.0777778	-0.0922222	0.0677778	-0.0322222	-0.372222		Vitvi01g00446	RGA5	0.238141	-0.572044	0.333903		RGA5	Vitvi01g00446	1.24589	-0.23668	-0.0255309	-1.27704	0.0938202	-0.416226	-0.0746663	0.690436
RGA4	Vitvi14g00841																									Vitvi14g00841	RGA4	0.0233646	-0.0764029	0.0530383		RGA4	Vitvi14g00841	0.186635	-0.199061	0.419898	0.293376	-0.184143	-0.958752	-0.531471	0.973517
RGA3	Vitvi11g00409	0.571429	0.311429	-0.0185714	0.0614286	-0.738571	-0.208571	0.0214286	0.82	0.04	-0.13	-0.04	-0.16	0.13	-0.66	0.0888889	0.348889	0.318889	0.298889	0.448889	0.288889	-0.661111	-0.341111	-0.791111		Vitvi11g00409	RGA3	0.500727	-0.33052	-0.170206		RGA3	Vitvi11g00409	1.08495	0.710166	0.801273	0.444049	0.512053	-0.781596	-0.524902	-2.24599
GRASV1b	Vitvi01g01509																									Vitvi01g01509	GRASVb	#DIV/0!	#DIV/0!	#DIV/0!		GRASVb	Vitvi01g01509	-0.829955	0.318466	-0.815388	-0.792692	0.450502	-0.120396	0.468026	1.32144
GRASV1d	Vitvi17g01040																									Vitvi17g01040	GRASVd	#DIV/0!	#DIV/0!	#DIV/0!		GRASVd	Vitvi17g01040	-0.305595	-0.395432	-0.69336	0.832193	0.574514	0.807041	-0.212834	-0.606527
GRASV1a	Vitvi19g01706																									Vitvi19g01706	GRASVa	#DIV/0!	#DIV/0!	#DIV/0!		GRASVa	Vitvi19g01706	-1.15925	0.00697683	-0.822275	0.333791	1.19497	1.62337	-0.301595	-0.875987
GRASV1c	Vitvi14g01510																									Vitvi14g01510	GRASVc	#DIV/0!	#DIV/0!	#DIV/0!		GRASVc	Vitvi14g01510	-0.811847	-0.602816	-0.393489	1.51476	0.531584	1.11523	-0.2775	-1.07592
SCR3	Vitvi07g00627																									Vitvi07g00627	SCR3	#DIV/0!	#DIV/0!	#DIV/0!		SCR3	Vitvi07g00627	-1.15996	-0.222441	-0.469938	0.342282	1.46144	0.745784	-0.288225	-0.408949
SCR2	Vitvi03g01226																									Vitvi03g01226	SCR2	0.63962	-0.129708	-0.509912		SCR2	Vitvi03g01226	0.582077	-0.354437	0.000576338	0.0698866	-0.116836	0.506836	-0.513742	-0.174361
SCR1	Vitvi08g00007																									Vitvi08g00007	SCR1	#DIV/0!	#DIV/0!	#DIV/0!		SCR1	Vitvi08g00007	0.249991	0.377876	-1.09691	1.27624	0.482272	1.2499	-0.899754	-1.63961
SCL3a	Vitvi06g01133																									Vitvi06g01133	SCL3a	#DIV/0!	#DIV/0!	#DIV/0!		SCL3a	Vitvi06g01133	-0.607001	-1.11842	0.629048	-1.45101	0.591006	-0.738423	0.899555	1.79525
SCL3b	Vitvi02g00974																									Vitvi02g00974	SCL3b	#DIV/0!	#DIV/0!	#DIV/0!		SCL3b	Vitvi02g00974	0.0521708	-0.558211	-0.0425327	-0.544804	-0.335543	-0.701902	0.6553	1.47552
SCL3c	Vitvi13g01556																									Vitvi13g01556	SCL3c	#DIV/0!	#DIV/0!	#DIV/0!		SCL3c	Vitvi13g01556	0.983124	0.646987	-0.102548	-1.67441	-0.486549	-1.03396	0.392195	1.27516
SCL3d	Vitvi14g01348																									Vitvi14g01348	SCL3d	#DIV/0!	#DIV/0!	#DIV/0!		SCL3d	Vitvi14g01348	#DIV/0!	#DIV/0!	#DIV/0!	#DIV/0!	#DIV/0!	#DIV/0!	#DIV/0!	#DIV/0!
GRAS8b	Vitvi18g01322																									Vitvi18g01322	GRAS8b	#DIV/0!	#DIV/0!	#DIV/0!		GRAS8b	Vitvi18g01322	-1.89811	-0.725611	-1.40757	-0.0237929	-0.0148994	1.30771	0.58816	2.17411
GRAS8a	Vitvi02g00370																									Vitvi02g00370	GRAS8a	-0.110945	-0.0253489	0.136294		GRAS8a	Vitvi02g00370	3.06427	-0.0301727	-0.895854	-0.0471239	-0.568158	0.248784	-0.57857	-1.19317
LAS2	Vitvi04g01281	0.698571	0.628571	0.478571	0.168571	-0.591429	-0.641429	-0.741429	1.45571	0.635714	0.635714	0.455714	-0.624286	-1.20429	-1.35429	0.394444	0.884444	0.654444	0.604444	0.924444	0.354444	-0.955556	-1.22556	-1.63556		Vitvi04g01281	LAS2	0.204309	-0.196829	-0.00748041		LAS2	Vitvi04g01281	2.44575	1.38911	1.34638	0.683394	-0.365218	-1.21751	-1.91155	-2.37035
LAS1	Vitvi19g00932																									Vitvi19g00932	LAS1	#DIV/0!	#DIV/0!	#DIV/0!		LAS1	Vitvi19g00932	-1.07931	0.299685	-0.877032	1.18835	0.110512	1.72654	-0.520778	-0.847963
GRASV2a	Vitvi07g00418																									Vitvi07g00418	GRASV2a	#DIV/0!	#DIV/0!	#DIV/0!		GRASV2a	Vitvi07g00418	-0.798485	-0.350087	-0.175054	1.05075	0.0544048	1.47711	-0.676631	-0.582007
GRASV2b	Vitvi05g00110																									Vitvi05g00110	GRASV2b	#DIV/0!	#DIV/0!	#DIV/0!		GRASV2b	Vitvi05g00110	-0.427103	-0.240746	-0.51746	-0.042521	0.644698	1.23137	0.0564927	-0.704731
GRASV3a	Vitvi08g00751																									Vitvi08g00751	GRASV3a	#DIV/0!	#DIV/0!	#DIV/0!		GRASV3a	Vitvi08g00751	#DIV/0!	#DIV/0!	#DIV/0!	#DIV/0!	#DIV/0!	#DIV/0!	#DIV/0!	#DIV/0!
GRASV3b	Vitvi08g00746																									Vitvi08g00746	GRASV3b	#DIV/0!	#DIV/0!	#DIV/0!		GRASV3b	Vitvi08g00746	#DIV/0!	#DIV/0!	#DIV/0!	#DIV/0!	#DIV/0!	#DIV/0!	#DIV/0!	#DIV/0!
GRASV3c	Vitvi08g01969																									Vitvi08g01969	GRASV3c	#DIV/0!	#DIV/0!	#DIV/0!		GRASV3c	Vitvi08g01969	-0.81827	0.332945	-0.637231	-0.392237	-0.643427	0.0715216	1.00456	1.08214
SCL26a	Vitvi04g01622																									Vitvi04g01622	SCL26a	#DIV/0!	#DIV/0!	#DIV/0!		SCL26a	Vitvi04g01622	-0.493507	0.420821	-0.398578	0.161095	0.223575	0.725885	0.000821829	-0.640114
SCL26b	Vitvi18g00300																									Vitvi18g00300	SCL26b	#DIV/0!	#DIV/0!	#DIV/0!		SCL26b	Vitvi18g00300	-1.45886	0.164179	-1.16695	1.22987	0.590684	1.78739	-0.22275	-0.923559
HAM3	Vitvi04g01247	-0.602857	-0.562857	-0.242857	-0.292857	0.0571429	0.677143	0.967143	-0.411429	-0.631429	-0.721429	-0.691429	0.548571	0.618571	1.28857	-0.367778	-0.407778	0.0922222	-0.377778	0.502222	0.322222	0.0722222	0.142222	0.0222222		Vitvi04g01247	HAM3	-0.345365	0.177193	0.168172		HAM3	Vitvi04g01247	-1.65282	-0.859937	0.105995	-0.0122239	0.520529	0.0623646	0.87865	0.957447
HAM1	Vitvi02g00536	0.57	-0.03	-0.03	0.13	-0.25	-0.27	-0.12	0.628571	-0.0314286	-0.271429	-0.131429	-0.321429	0.128571	-0.00142857	0.281111	0.201111	0.421111	-0.158889	0.681111	0.501111	-0.858889	-0.158889	-0.908889		Vitvi02g00536	HAM1	0.374466	-0.173159	-0.201306		HAM1	Vitvi02g00536	0.279578	0.239799	0.144683	-0.360026	-0.23372	-0.48157	0.0269933	0.384263
HAM2	Vitvi15g00680	0.441429	0.0514286	-0.0485714	-0.0885714	-0.408571	-0.0985714	0.151429	0.657143	0.0371429	0.00714286	-0.152857	-0.422857	0.00714286	-0.132857	0.31	0.45	0.55	-0.54	0.13	0.3	-1.08	-0.04	-0.08		Vitvi15g00680	HAM2	0.296279	-0.494579	0.198301		HAM2	Vitvi15g00680	1.69175	0.375961	0.00784727	-0.640443	0.180163	-0.876958	-0.22827	-0.510054

## Sheet: abiotic
Locus ID		Biotic
same probesets
		Shoot tip Cab. Sauv.	Shoot tip Cab. Sauv.	Shoot tip Cab. Sauv.	Shoot tip Cab. Sauv.	Shoot tip Cab. Sauv.	Shoot tip Cab. Sauv.	Shoot tip Cab. Sauv.	Shoot tip Cab. Sauv.	Shoot tip Cab. Sauv.	Shoot tip Cab. Sauv.	Shoot tip Cab. Sauv.	Shoot tip Cab. Sauv.	Shoot tip Cab. Sauv.	Shoot tip Cab. Sauv.	Shoot tip Cab. Sauv.	Shoot tip Cab. Sauv.	Shoot tip Cab. Sauv.	Shoot tip Cab. Sauv.	Shoot tip Cab. Sauv.	Shoot tip Cab. Sauv.	Leaves Touriga Nacional	Pulp Cab. Sauv.	Skin Cab. Sauv.	Seed Cab. Sauv.	Skin Cab. Sauv.	Skin Cab. Sauv.	Skin Cab. Sauv.	Skin Cab. Sauv.	Bud Seyval	Bud Seyval	Bud Seyval	Bud Seyval	Bud Seyval	Bud Seyval	Bud Seyval	Bud V. riparia	Bud V. riparia	Bud V. riparia	Bud V. riparia	Bud V. riparia	Bud V. riparia	Bud V. riparia	Berry Cab. Sauv.	Berry Cab. Sauv.	Berry Cab. Sauv.	Berry Cab. Sauv.	Berry Cab. Sauv.	Berry Cab. Sauv.
		salt control 1h	salt control 4h	salt control 8h	salt control 24h	WD control 1h	WD control 4h	WD control 8h	WD control 24h	cold vs control 1h	cold vs control 4h	cold vs control 8h	cold control 24h	WD vs control Day 4	WD vs control Day 8	WD vs control Day 12	WD vs control Day 16	salt vs control Day 4	salt vs control Day 8	salt vs control Day 12	salt vs control Day 16	48h highligh vs control	WD vs WW	WD vs WW	WD vs WW	ABA vs Control D14 in vitro	ABA vs Control D28 in vitro	ABA vs Control D3 field	ABA vs Control D10 field	LD vs SD 1h	LD vs SD 3h	LD vs SD 7h	LD vs SD 14h	LD vs SD 21h	LD vs SD 28h	LD vs SD 42h	LD vs SD 1h	LD vs SD 3h	LD vs SD 7h	LD vs SD 14h	LD vs SD 21h	LD vs SD 28h	LD vs SD 42h	WD vs WW EL31	WD vs WW EL32	WD vs WW EL33	WD vs WW EL34	WD vs WW EL35	WD vs WW EL36
Vitvi12g00665	PAT1
Vitvi19g00619	PAT2	-0.25	-0.21	-0.36	0.31	-0.42	-0.71	-0.55	0.37	0.09	0.2	0.53	0.26	0.06	-0.05	-0.05	0.24	-0.03	-0.14	0.11	0.51	0.3	-0.18	-0.14	0.04	-0.2	-0.03	-0.5	-0.23	0.01	-0.26	-0.72	0.37	0.64	0.69	0.75	0.57	0.39	0.69	0.28	0.24	-0.18	-0.66	-0.12	-0.01	0	-0.21	-0.14	-0.2
Vitvi10g00271	PAT3	-0.35	-0.31	-0.12	-0.02	-0.54	-0.85	-0.47	0.05	0.87	0.85	1.37	-0.44	-0.01	0.15	0.39	1.41	-0.08	0	0.55	1.42	0.54	-0.1	0.2	0.16	-0.44	-0.2	-0.78	-0.51	-0.2	1.13	-0.78	0.51	0	-1.02	0.78	-0.04	-0.82	-0.28	-0.35	-1.72	-0.82	-0.54	0.11	0.79	0.88	0.03	0.02	0.47
Vitvi19g00392	PAT4	-0.33	0.17	-0.06	1.2	-0.21	-0.1	0.65	1.73	0	1.14	1.8	-0.28	0.08	0.09	0.38	2.05	0.02	-0.24	0.37	2.28	0.61	0.93	0.87	0.23	-0.17	-0.02	-0.59	-0.22	0.11	0.34	-0.82	0.67	0.49	0.07	0.69	1.33	0.36	0.52	0.39	-0.39	-0.2	-0.33	0	0.57	0.52	0.45	0.51	0.66
Vitvi16g01086	PAT6	0.05	0.07	-0.04	0.22	0	-0.12	0.09	0.56	0.05	0.28	0.82	1.22	0.1	0.04	0.39	1.17	-0.05	-0.12	0.35	1.2	0.44	0.1	0.32	0.07	0.11	0.09	0.22	0.3	0.17	0.35	-0.09	0.32	0.03	-0.06	0.29	0.5	0.25	0.21	0.37	-0.1	0.03	0.06	-0.08	0	-0.1	0.16	0.06	-0.14
Vitvi04g01696	PAT7
Vitvi18g01210	PAT8	0	0.44	0.57	0.12	0.41	0.34	0.69	0.37	0.4	0.75	1.08	0.85	0.1	0.16	0.36	0.95	0.06	0.05	0.35	0.94	0.39	0.31	0.12	-0.05	0	-0.01	0.36	0.34	0.03	-0.06	-0.27	0.23	0.23	0.05	0.4	0.32	0	0.21	-0.22	-0.14	-0.28	-0.61	0.14	0.24	0.11	0.25	0.36	0.29
Vitvi07g01612	SHR5
Vitvi12g00571	SHR4	-0.16	-0.4	-0.23	-0.35	-0.04	-0.03	0.07	-0.44	-0.21	-0.62	-0.22	2.02	-0.04	0.03	-0.12	0.22	-0.14	-0.28	0.08	0.31	-0.48	0.09	0.22	0.16	-0.14	0.26	0.08	0.26	-0.34	-0.28	0.45	-0.2	0.14	0.24	-0.45	0.23	-0.21	-0.92	-0.55	-0.51	-0.42	-0.11	-0.01	0.14	-0.02	0.21	-0.07	0.02
Vitvi09g01487	SHR3
Vitvi05g01554	SHR2
Vitvi07g02073	SHR1	-0.11	-0.65	-0.82	-0.45	-0.13	-0.48	-0.8	-0.21	-0.04	-0.95	-1.16	1.12	-0.12	-0.3	-0.46	-1.61	-0.21	-0.12	-0.26	-1.43	-0.22	0.12	-0.07	-0.08	-0.23	-0.13	0.35	0.28	0.29	0.38	0.6	0.12	0.21	0.14	0.6	-0.92	-0.82	-1.27	-0.42	-0.4	-0.37	-0.11	-0.17	-0.03	-0.04	-0.54	-0.06	-0.11
Vitvi06g00491	LISCL1	0.22	-0.03	-0.27	0.18	0.07	0.12	0.18	0.34	-0.18	-0.15	0.01	1.33	0.07	0.03	0.17	1.39	-0.1	-0.06	0.16	1.07	0.32	-0.1	0.03	-0.41	-0.03	0.07	-0.15	-0.25	0.24	0.55	-0.37	0.25	0.12	0.05	0.16	0.63	-0.12	0.47	-0.11	0.13	0.01	-0.04	-0.05	0.23	0.08	-0.22	0.03	-0.11
Vitvi06g00490	LISCL4
Vitvi06g00492	LISCL2
Vitvi06g01569	LISCL12	-0.38	0.06	0.16	0.42	-0.06	-0.01	0.33	1.24	0.17	0.77	1.39	-0.24	-0.05	0.14	0.51	2.27	-0.03	-0.16	0.55	2.13	0.89	0.65	0.6	0.1	0	-0.08	-1.06	-0.92	0.04	0.28	-0.74	0.47	0.19	-0.3	0.68	0.66	0.3	0.94	0.28	0.03	0.37	-0.01	-0.05	0.67	0.66	-0.1	0.41	0.51
Vitvi06g00489	LISCL3	-0.38	0.06	0.16	0.42	-0.06	-0.01	0.33	1.24	0.17	0.77	1.39	-0.24	-0.05	0.14	0.51	2.27	-0.03	-0.16	0.55	2.13	0.89	0.65	0.6	0.1	0	-0.08	-1.06	-0.92	0.04	0.28	-0.74	0.47	0.19	-0.3	0.68	0.66	0.3	0.94	0.28	0.03	0.37	-0.01	-0.05	0.67	0.66	-0.1	0.41	0.51
Vitvi08g01214	LISCL5	-0.11	0.27	-0.01	0.42	-0.06	0.11	0.36	0.71	0.14	0.66	0.79	0.49	-0.06	0.08	0.19	0.28	0	-0.04	0.15	0.65	-0.25	0.09	0.01	0.16	-0.25	-0.06	-0.24	-0.21	-0.08	-0.11	-0.38	0.38	0.44	0.38	0.51	0.47	0.61	0.49	0.25	-0.12	0.06	-0.33	0.01	0.26	0.19	0.03	-0.17	-0.03
Vitvi13g00312	LISCL6
Vitvi13g00314	LISCL8
Vitvi13g00311	LISCL9
Vitvi13g01865	LISCL10
Vitvi13g01864	LISCL11
Vitvi13g00313	LISCL7
Vitvi01g00446	RGA5	0.33	0.22	0.09	-0.46	0.58	0.6	0.44	-0.26	0.11	-0.04	-0.1	1.25	-0.06	-0.13	-0.01	-0.38	-0.01	-0.06	0.02	-0.2	-0.14	0.23	-0.03	0.3	-0.09	-0.04	-0.78	-0.17	-0.37	0.06	0.2	0.14	-0.05	0.04	-0.18	0.3	0.38	-0.01	-0.18	-0.27	-0.02	-0.02	-0.2	-0.01	-0.03	-0.51	0.04	-0.02
Vitvi14g00841	RGA4
Vitvi11g00409	RGA3	0.18	0.09	0.06	-0.53	-0.08	0.01	-0.05	-0.64	0.17	-0.31	-0.33	1	-0.07	-0.07	-0.09	-1.06	-0.11	-0.1	0.05	-0.91	-1.02	-0.97	-0.86	-0.33	-0.15	-0.04	-1.09	-1.21	0.04	0.65	-0.14	0.1	-0.01	-0.17	0.09	-0.13	-0.13	0.34	0.32	0.11	0.45	0.73	-0.06	-0.11	-0.04	-0.24	-0.35	-0.42
Vitvi01g01509	GRASV1b
Vitvi17g01040	GRASV1d
Vitvi19g01706	GRASV1a
Vitvi14g01510	GRASV1c
Vitvi07g00627	SCR3
Vitvi03g01226	SCR2
Vitvi08g00007	SCR1
Vitvi06g01133	SCL3a
Vitvi02g00974	SCL3b
Vitvi13g01556	SCL3c
Vitvi14g01348	SCL3d
Vitvi18g01322	GRAS8b
Vitvi02g00370	GRAS8a
Vitvi04g01281	LAS2	0.12	0.03	0.2	-0.79	0.55	0.38	0.37	-0.61	0.41	-0.53	-0.36	1.1	-0.01	0.02	0.33	-0.03	-0.1	-0.06	0.29	-0.23	0.08	-0.2	-0.47	-0.12	-0.45	-0.14	-0.44	-0.43	-0.22	0.47	0.22	0.04	-0.33	-0.4	0.02	-0.77	-0.6	-0.62	-0.44	-0.63	-0.4	-0.57	0	0.02	0.13	-0.52	-0.07	-0.19
Vitvi19g00932	LAS1
Vitvi07g00418	GRASV2a
Vitvi05g00110	GRASV2b
Vitvi08g00751	GRASV3a
Vitvi08g00746	GRASV3b
Vitvi08g01969	GRASV3c
Vitvi04g01622	SCL26a
Vitvi18g00300	SCL26b
Vitvi04g01247	HAM3	-0.14	-0.41	-0.55	-0.75	0.07	-0.11	-0.27	-0.42	0.49	0.11	0.02	1.06	0.07	0.19	0.11	0.91	0	0.13	0.03	0.68	0	0.43	0.69	1.35	-0.21	0.42	-0.86	0.3	0.03	-0.02	-0.11	-0.21	-0.09	0.08	-0.12	0.05	-0.05	-0.18	-0.18	-0.39	-0.31	-0.2	0.12	0.09	0.01	0.09	0.33	0.55
Vitvi02g00536	HAM1	0.29	-0.01	-0.22	0.11	0.12	0.03	-0.21	0.14	-0.07	-0.1	-0.17	1.49	-0.07	-0.04	0.07	0.04	0.03	0.04	0	0.08	-0.23	0.27	0.48	-0.21	0.16	0	0.6	0.48	0.03	-0.03	0.22	0.04	0.02	0.04	0	0.01	-0.11	-0.41	-0.27	-0.36	-0.17	-0.19	-0.02	-0.19	-0.13	0.06	-0.19	0.13
Vitvi15g00680	HAM2	-0.09	-0.37	-0.36	-0.31	-0.17	-0.23	-0.33	-0.12	0.16	0.04	-0.1	1.36	-0.06	0.01	-0.08	-0.23	0.01	0.05	-0.09	-0.2	-0.53	-0.06	0	-0.24	-0.29	-0.19	-0.93	-1.02	0.16	0.06	0.15	-0.06	0	0.12	0.07	-0.47	0.04	-0.07	-0.19	0.06	-0.23	-0.03	0.02	-0.1	-0.05	-0.44	-0.15	-0.03
[truncated: 11 more columns]

## Sheet: biotic
		Leaf Cab. Sauv.	Leaf Cab. Sauv.	Leaf Cab. Sauv.	Leaf Cab. Sauv.	Leaf Cab. Sauv.	Leaf Camenere	Leaf V. aestivalis	Leaf V. aestivalis	Leaf V. aestivalis	Leaf V. aestivalis	Leaf V. aestivalis	Berry Cab. Sauv.	Berry Cab. Sauv.	Inflorescence Chardonnay	Inflorescence Manzoni		Leave Tempranillo
		P mildew vs control 4h	P mildew vs control 8h	P mildew vs control 12h	P mildew vs control 24h	P mildew vs control 48h	infection with GLRaV-3 vs healthy	P mildew vs control 4h	P mildew vs control 8h	P mildew vs control 12h	P mildew vs control 24h	P mildew vs control 48h	GLRaV-3 virus-infected vs control Veraison	GLRaV-3 virus-infected vs control Ripe	bois noir vs control	bois noir vs control		infected spidermite vs control		Unique_ID	Trincadeira - Berry (Botrytis vs Mock, EL33)	Trincadeira - Berry (Botrytis vs Mock, EL35)
Vitvi12g00665	PAT1																	0.0988883		Vitvi12g00665 - PAT1	0.655984	0.502675
Vitvi19g00619	PAT2	0.01	0.09	-0.14	-0.01	-0.15	-0.33	-0.14	0.14	0.08	-0.1	-0.02	-0.15	-0.15	0.27	0		0.543897		Vitvi19g00619 - PAT2	-0.129351	0.282439
Vitvi10g00271	PAT3	-0.06	0.05	0.05	0.05	-0.23	-0.6	-0.51	0.12	0.02	-0.29	0.05	-0.27	0.29	0.21	-0.39		-0.231809		Vitvi10g00271 - PAT3	0.150051	-0.0765012
Vitvi19g00392	PAT4	0.07	-0.01	0.58	0.4	-0.07	-0.43	-0.29	0.1	0.15	0.02	0.18	0.08	0.03	0.9	0.59		0.43834		Vitvi19g00392 - PAT4	1.41422	0.479398
Vitvi16g01086	PAT6	-0.19	0.01	-0.16	0.02	-0.17	-0.02	0.06	0.11	-0.22	0.01	0.08	0.07	0.02	0.22	0.34		-0.51448		Vitvi16g01086 - PAT6	0.674175	0.413278
Vitvi04g01696	PAT7																	0.0875912		Vitvi04g01696 - PAT7	0.693545	0.0528688
Vitvi18g01210	PAT8	0.08	0.08	0.02	0.24	0.22	-0.05	-0.12	0.08	0.01	0.12	0.11	-0.19	-0.04	0.37	0.07		0		Vitvi18g01210 - PAT8	0.208425	0.368391
Vitvi07g01612	SHR5																	0.723757		Vitvi07g01612 - SHR5	1.16755	0.131809
Vitvi12g00571	SHR4	-0.09	-0.05	-0.04	-0.25	-0.2	0.16	-0.02	-0.2	-0.03	-0.03	0.03	0.15	-0.05	0.47	1.06		0		Vitvi12g00571 - SHR4	0.430614	-0.50683
Vitvi09g01487	SHR3																	0		Vitvi09g01487 - SHR3	1.28524	0.39124
Vitvi05g01554	SHR2																	0		Vitvi05g01554 - SHR2	0.861948	0.0290703
Vitvi07g02073	SHR1	-0.21	-0.35	-0.24	-0.1	-0.18	0.96	0.03	-0.14	-0.03	0.08	-0.09	0.36	0.49	0.42	0.01		0.342403		Vitvi07g02073 - SHR1	0.390194	-0.455954
Vitvi06g00491	LISCL1	-0.1	0.12	0.25	0.13	-0.09	-0.01	0.01	0.14	-0.01	0.07	0.08	0.06	0.2	-0.21	0.28		0		Vitvi06g00491 - LISCL1	0.0581996	-0.0258092
Vitvi06g00490	LISCL4																	0		Vitvi06g00490 - LISCL4	0.634184	-0.358655
Vitvi06g00492	LISCL2																	0		Vitvi06g00492 - LISCL2	0.149643	0.043595
Vitvi06g01569	LISCL12	0.03	0.13	0.57	0.02	0.01	-0.25	-0.18	0.23	0.29	-0.22	0.09	0.3	1.19	0.41	-0.48		-0.247538		Vitvi06g01569 - LISCL12	-0.26216	0.407332
Vitvi06g00489	LISCL3	0.03	0.13	0.57	0.02	0.01	-0.25	-0.18	0.23	0.29	-0.22	0.09	0.3	1.19	0.41	-0.48		-0.554586		Vitvi06g00489 - LISCL3	0.158342	-0.185096
Vitvi08g01214	LISCL5	0.04	0.13	0.01	0.11	0.13	-0.12	-0.08	0.05	-0.1	-0.03	0.05	-0.01	0.5	0.65	0.33		-0.224661		Vitvi08g01214 - LISCL5	0.181086	0.0915308
Vitvi13g00312	LISCL6																	0		Vitvi13g00312 - LISCL6	-0.120481	-1.21478
Vitvi13g00314	LISCL8																	0		Vitvi13g00314 - LISCL8	-0.321695	0.358994
Vitvi13g00311	LISCL9																	0		Vitvi13g00311 - LISCL9	-0.582264	0.242573
Vitvi13g01865	LISCL10																	0		Vitvi13g01865 - LISCL10	-0.083759	-0.352387
Vitvi13g01864	LISCL11																	0		Vitvi13g01864 - ISCL11	0.768454	0.816714
Vitvi13g00313	LISCL7																	0		Vitvi13g00313 - LISCL7	0.634448	0.826573
Vitvi01g00446	RGA5	-0.21	-0.06	-0.22	-0.06	-0.35	0.21	0.07	-0.19	-0.02	-0.03	-0.22	-0.09	0.22	-0.05	-0.14		0.4131		Vitvi01g00446 - RGA5	0.933232	-0.671685
Vitvi14g00841	RGA4																	-0.282306		Vitvi14g00841 - RGA4	0.459964	-0.45688
Vitvi11g00409	RGA3	-0.13	-0.33	-0.32	-0.03	0.03	0.9	0.07	0.03	0.12	-0.1	-0.18	0.26	-0.24	-0.3	-0.94		0.370489		Vitvi11g00409 - RGA3	0.215795	-0.27804
Vitvi01g01509	GRASV1b																	0		Vitvi01g01509 - GRASVb	0.472248	-0.291297
Vitvi17g01040	GRASV1d																	0		Vitvi17g01040 - GRASVd	0.73955	-0.326044
Vitvi19g01706	GRASV1a																	0		Vitvi19g01706 - GRASVa	0.694661	-0.448136
Vitvi14g01510	GRASV1c																	0		Vitvi14g01510 - GRASVc	1.00942	0.63395
Vitvi07g00627	SCR3																	0		Vitvi07g00627 - SCR3	-0.237866	-0.356156
Vitvi03g01226	SCR2																	-0.209125		Vitvi03g01226 - SCR2	0.667169	0.521059
Vitvi08g00007	SCR1																	0		Vitvi08g00007 - SCR1	0.955401	-0.119908
Vitvi06g01133	SCL3a																	0		Vitvi06g01133 - SCL3a	-0.337896	0.592042
Vitvi02g00974	SCL3b																	0		Vitvi02g00974 - SCL3b	-1.13808	0.651142
Vitvi13g01556	SCL3c																	0		Vitvi13g01556 - SCL3c	-0.157525	0.18706
Vitvi14g01348	SCL3d																	0		Vitvi14g01348 - SCL3d	NA	NA
Vitvi18g01322	GRAS8b																	0		Vitvi18g01322 - GRAS8b	0.345397	-0.888162
Vitvi02g00370	GRAS8a																	0.0990679		Vitvi02g00370 - GRAS8a	0.884013	0.962376
Vitvi04g01281	LAS2	-0.08	0.12	-0.28	0.09	-0.26	0.43	-0.07	0.02	-0.12	0	-0.1	0.08	-0.3	0.14	0.27		-0.218192		Vitvi04g01281 - LAS2	0.455773	-1.0639
Vitvi19g00932	LAS1																	0		Vitvi19g00932 - LAS1	0.0256162	-0.322527
Vitvi07g00418	GRASV2a																	0		Vitvi07g00418 - GRASV2a	0.62293	0.146512
Vitvi05g00110	GRASV2b																	0		Vitvi05g00110 - GRASV2b	0.714386	-0.0532917
Vitvi08g00751	GRASV3a																	0		Vitvi08g00751 - GRASV3a	NA	NA
Vitvi08g00746	GRASV3b																	0		Vitvi08g00746 - GRASV3b	NA	NA
Vitvi08g01969	GRASV3c																	0		Vitvi08g01969 - GRASV3c	0.443466	0.143191
Vitvi04g01622	SCL26a																	0		Vitvi04g01622 - SCL26a	-0.485361	0.0885773
Vitvi18g00300	SCL26b																	0		Vitvi18g00300 - SCL26b	-0.0339627	-0.577304
Vitvi04g01247	HAM3	-0.03	0.02	-0.09	0.06	-0.06	1.11	0.02	0.27	-0.02	0	-0.07	0.29	0.06	0.98	0.95		-0.394709		Vitvi04g01247 - HAM3	0.594679	0.021026
Vitvi02g00536	HAM1	-0.1	0.02	-0.07	0.07	-0.11	0.29	0.17	0.01	-0.14	-0.12	0.01	-0.04	0.79	0.05	0.56		-0.162123		Vitvi02g00536 - HAM1	0.228926	-0.254537
Vitvi15g00680	HAM2	0.03	0.09	-0.13	-0.08	-0.15	0.28	0.03	0.07	-0.03	-0.12	-0.09	0.05	0.55	-0.16	-0.49		0.0152176		Vitvi15g00680 - HAM2	0.053303	-0.0107266
